# Supplementary material for: Host genetics drives differences in cecal microbiota composition and immune traits of laying hens raised in the same environment
Source: Poult Sci. 2024 Mar 6;103(5):103609. doi: 10.1016/j.psj.2024.103609 (PMC11000118; doi:10.1016/j.psj.2024.103609)
Supplement: Supplementary file 3 [file mmc3.xlsx]

## Sheet: Supplementary Table 1
Supplementary Table 1. Log2FC of the 2 by 2 line differential analysis of the caecal microbiota abundance at the Phylum rank , Class rank and Order rank
Phylum
	RIR - LEG LogF	RIR - LEG Pvalue	TEM - ND3 LogF	TEM - ND3 Pvalue	LEG - TEM LogF	LEG - TEM Pvalue	RIR - TEM LogF	RIR - TEM Pvalue	LEG - ND3 LogF	LEG - ND3 Pvalue	RIR - ND3 LogF	RIR - ND3 Pvalue
Actinobacteriota	-0.163501	0.815829	-1.39617	0.0497681	0.175663	0.851975	0.0121623	0.984417	-1.22051	0.0946977	-1.38401	0.0345048
Bacteroidota	-1.33007	0.0171286	2.47741	7.87242e-06	0.153952	0.851975	-1.17612	0.0430934	2.63136	1.21172e-06	1.30129	0.0187751
Desulfobacterota	-0.955636	0.815829	3.74219	0.365047	-3.02123	0.851975	-3.97687	0.503627	0.720955	0.860517	0	1
Firmicutes	-0.541248	0.0171286	-0.749621	0.00095173	0.637466	0.0146391	0.096218	0.772745	-0.112155	0.702943	-0.653403	0.00399395
Proteobacteria	2.6548	5.14088e-08	-0.721733	0.182424	-0.319893	0.851975	2.33491	3.17535e-06	-1.04163	0.0723271	1.61317	0.00235894
unclassified_Bacteria	-0.37573	0.0455757	0.221159	0.245146	-0.0328045	0.851975	-0.408534	0.0430934	0.188354	0.417051	-0.187375	0.330975
Class
	RIR - LEG LogF	RIR - LEG Pvalue	TEM - ND3 LogF	TEM - ND3 Pvalue	LEG - TEM LogF	LEG - TEM Pvalue	RIR - TEM LogF	RIR - TEM Pvalue	LEG - ND3 LogF	LEG - ND3 Pvalue	RIR - ND3 LogF	RIR - ND3 Pvalue
Actinobacteriota ; Actinobacteria	-0.149061	0.983959	-1.24034	0.0977927	-0.174986	0.886787	-0.324047	0.791111	-1.41532	0.0395622	-1.56438	0.0294703
Actinobacteriota ; Coriobacteriia	0.694113	0.983959	-1.01969	0.666355	-0.508339	0.886787	0.185774	0.913558	-1.52802	0.429541	-0.833911	0.828513
Bacteroidota ; Bacteroidia	-0.936924	0.120766	2.37522	4.06542e-05	-0.151865	0.886787	-1.08879	0.159338	2.22335	0.000126996	1.28643	0.0294703
Bacteroidota ; unclassified_Bacteroidota	0	1	0.0198564	0.996183	-0.293812	0.944139	-0.450515	0.913558	0	1	0	1
Desulfobacterota ; Desulfovibrionia	-0.647346	0.983959	3.26103	0.64513	-3.04434	0.838748	-3.69169	0.669101	0.216687	1	0	1
Firmicutes ; Bacilli	-0.454956	0.120766	-0.132511	0.666355	0.699144	0.046098	0.244188	0.669101	0.566632	0.0368512	0.111676	0.828513
Firmicutes ; Clostridia	-0.389089	0.120766	-0.766354	0.00114219	0.265424	0.472073	-0.123665	0.791111	-0.50093	0.0350259	-0.890019	0.000125809
Firmicutes ; unclassified_Firmicutes	-1.20219	0.0442827	1.26365	0.0232794	0.668486	0.472073	-0.533705	0.669101	1.93214	0.000169357	0.729949	0.2098
Proteobacteria ; Gammaproteobacteria	2.99665	1.23165e-09	-1.04744	0.0594537	-0.651167	0.472073	2.34548	5.8132e-06	-1.69861	0.000836362	1.29804	0.021678
Order
	RIR - LEG LogF	RIR - LEG Pvalue	TEM - ND3 LogF	TEM - ND3 Pvalue	LEG - TEM LogF	LEG - TEM Pvalue	RIR - TEM LogF	RIR - TEM Pvalue	LEG - ND3 LogF	LEG - ND3 Pvalue	RIR - ND3 LogF	RIR - ND3 Pvalue
Actinobacteriota ; Actinobacteria ; Bifidobacteriales	-0.202423	0.853705	-1.1198	0.160343	-0.161276	0.99988	-0.363699	0.858362	-1.28108	0.0821368	-1.4835	0.0438798
Actinobacteriota ; Actinobacteria ; unclassified_Actinobacteria	-0.372671	#N/A	0.336941	0.974266	-0.375721	0.99988	-0.748392	0.95727	0	1	-0.411451	1
Actinobacteriota ; Coriobacteriia ; Coriobacteriales	0.50889	#N/A	-0.720134	0.89707	-0.810715	0.904848	-0.301825	0.95727	-1.53085	0.634003	-1.02196	0.85231
Bacteroidota ; Bacteroidia ; Bacteroidales	-1.01258	0.0955049	2.67226	1.98936e-05	-0.381631	0.808457	-1.39422	0.0498617	2.29063	0.000233633	1.27805	0.0438798
Bacteroidota ; Bacteroidia ; unclassified_Bacteroidia	-0.749023	#N/A	0.33694	0.974266	0.000631992	0.99988	-0.748391	0.95727	0.337572	1	0	1
Desulfobacterota ; Desulfovibrionia ; Desulfovibrionales	-1.00619	0.853705	4.09892	0.53346	-3.50419	0.808457	-4.51037	0.596612	0.594737	1	0	1
Firmicutes ; Bacilli ; Acholeplasmatales	-2.13447	0.0298757	3.52262	0.000507835	0.855467	0.808457	-1.27901	0.421834	4.37809	6.18845e-06	2.24361	0.0357939
Firmicutes ; Bacilli ; Bacillales	-2.48559	0.752554	2.47845	0.762546	-0.16386	0.99988	-2.64945	0.858362	2.31459	0.793871	-0.171004	1
Firmicutes ; Bacilli ; Erysipelotrichales	1.69575	9.02227e-09	-0.246847	0.557375	-0.527914	0.296741	1.16783	0.00023684	-0.774761	0.0229966	0.920986	0.00609108
Firmicutes ; Bacilli ; Lactobacillales	0.101771	0.853705	-0.381988	0.53346	0.761021	0.296741	0.862791	0.123996	0.379032	0.604984	0.480803	0.457479
Firmicutes ; Bacilli ; RF39	0.711278	#N/A	0.519153	0.928838	-0.988948	0.889736	-0.277669	0.95727	-0.469795	1	0.241484	1
Firmicutes ; Bacilli ; unclassified_Bacilli	-1.21561	0.0411455	-1.0855	0.116424	1.06282	0.296741	-0.152791	0.95727	-0.0226857	1	-1.23829	0.0438798
Firmicutes ; Clostridia ; Christensenellales	-0.155337	0.853705	1.46237	0.0130535	-0.0341296	0.99988	-0.189467	0.95727	1.42824	0.0178143	1.2729	0.0357939
Firmicutes ; Clostridia ; Clostridia UCG-014	-1.84068	1.86322e-11	0.477306	0.160343	0.444182	0.330038	-1.39649	2.26762e-06	0.921488	0.00225114	-0.919189	0.00403147
Firmicutes ; Clostridia ; Clostridia vadinBB60 group	1.09378	0.0462701	1.81808	0.00113207	-2.11528	0.000418222	-1.0215	0.123996	-0.297199	0.792232	0.79658	0.235007
Firmicutes ; Clostridia ; Clostridiales	0.0109939	0.988098	-1.68248	0.0867935	0.684382	0.808457	0.695376	0.630428	-0.998094	0.335752	-0.9871	0.394787
Firmicutes ; Clostridia ; Eubacteriales	1.7317	#N/A	0.566424	0.948093	-0.467493	0.99988	1.26421	0.938964	0.0989305	1	1.83063	0.830952
Firmicutes ; Clostridia ; Lachnospirales	0.390338	0.00761526	-0.218623	0.175092	-0.255452	0.296741	0.134886	0.596612	-0.474076	0.0012628	-0.0837375	0.830952
Firmicutes ; Clostridia ; Monoglobales	0.839864	0.325857	-1.24392	0.160343	0.0338684	0.99988	0.873732	0.56659	-1.21005	0.157227	-0.370189	0.85231
Firmicutes ; Clostridia ; Oscillospirales	-0.549251	0.00851504	-0.713011	0.00106577	0.339294	0.296741	-0.209957	0.596612	-0.373717	0.0960584	-0.922968	9.95196e-06
Firmicutes ; Clostridia ; Peptococcales	-3.22267	#N/A	0	1	3.00722	0.808457	0	1	2.81122	0.768501	0	1
Firmicutes ; Clostridia ; Peptostreptococcales-Tissierellales	0.750209	0.0929607	-0.480706	0.384277	-0.365258	0.808457	0.384951	0.614688	-0.845963	0.0795319	-0.0957545	1
Firmicutes ; Clostridia ; unclassified_Clostridia	-0.441251	0.00761526	0.458494	0.00797216	-0.117614	0.808457	-0.558865	0.000738177	0.340879	0.0551169	-0.100371	0.830952
Proteobacteria ; Gammaproteobacteria ; Enterobacterales	2.53068	1.30336e-06	-0.770204	0.228463	-0.407112	0.808457	2.12357	0.00020873	-1.17732	0.0551169	1.35337	0.0311944
Proteobacteria ; Gammaproteobacteria ; unclassified_Gammaproteobacteria	2.08638	#N/A	1.02553	0.928838	-1.79092	0.889736	0.295451	0.969848	-0.76539	1	1.32098	0.962576

## Sheet: Supplementary Table 2
Supplementary Table 2. Log2FC of the 2 by 2 line differential analysis of the caecal microbiota abundance at the Family rank
	RIR - LEG LogF	RIR - LEG Pvalue	TEM - ND3 LogF	TEM - ND3 Pvalue	LEG - TEM LogF	LEG - TEM Pvalue	RIR - TEM LogF	RIR - TEM Pvalue	LEG - ND3 LogF	LEG - ND3 Pvalue	RIR - ND3 LogF	RIR - ND3 Pvalue
Actinobacteriota ; Actinobacteria ; Bifidobacteriales ; Bifidobacteriaceae	-0.449668	0.753334	-1.04923	0.331436	-0.225564	1	-0.675232	0.620162	-1.27479	0.147209	-1.72446	0.0199489
Actinobacteriota ; Coriobacteriia ; Coriobacteriales ; Eggerthellaceae	0.40557	0.890015	-0.871484	0.92664	-0.693481	1	-0.287912	0.9986	-1.56496	0.668534	-1.1594	0.895436
Bacteroidota ; Bacteroidia ; Bacteroidales ; Rikenellaceae	-1.12134	0.0981155	2.56501	3.95114e-05	-0.294336	1	-1.41568	0.0435245	2.27067	0.00023155	1.14933	0.0675671
Bacteroidota ; Bacteroidia ; Bacteroidales ; unclassified_Bacteroidales	-0.10102	#N/A	0	1	0	1	0.105158	1	0	1	-0.04518	1
Desulfobacterota ; Desulfovibrionia ; Desulfovibrionales ; Desulfovibrionaceae	-1.21137	0.890015	4.04814	0.67854	-3.36285	1	-4.57422	0.620162	0.685295	1	0	1
Firmicutes ; Bacilli ; Acholeplasmatales ; Acholeplasmataceae	-2.3772	0.0170011	3.45352	0.000836569	1.07542	1	-1.30178	0.554917	4.52894	2.31437e-06	2.15173	0.0386254
Firmicutes ; Bacilli ; Bacillales ; Planococcaceae	-0.10102	#N/A	0.00267382	1	-0.187281	1	-0.288301	0.9986	-0.184607	1	-0.285627	1
Firmicutes ; Bacilli ; Bacillales ; unclassified_Bacillales	-2.87803	0.762249	2.81336	0.896185	-0.461407	1	-3.33944	0.752719	2.35196	0.811969	-0.526074	1
Firmicutes ; Bacilli ; Erysipelotrichales ; Erysipelatoclostridiaceae	1.61822	9.17944e-05	-0.101081	1	-0.163459	1	1.45476	0.00124623	-0.26454	0.737492	1.35368	0.0012455
Firmicutes ; Bacilli ; Erysipelotrichales ; Erysipelotrichaceae	1.0166	0.025372	-0.0937816	1	-0.741158	0.518945	0.275445	0.752719	-0.83494	0.147209	0.181663	1
Firmicutes ; Bacilli ; Lactobacillales ; Enterococcaceae	4.41007	0.0116653	0.0336185	1	0.442547	1	4.85261	0.0126919	0.476165	0.9611	4.88623	0.00528129
Firmicutes ; Bacilli ; Lactobacillales ; Lactobacillaceae	-1.54716	0.00169881	-0.439212	0.67854	0.993321	0.389265	-0.553838	0.554917	0.554109	0.434721	-0.99305	0.0536892
Firmicutes ; Bacilli ; Lactobacillales ; Streptococcaceae	3.81277	0.000670498	1.9934	0.189195	-1.10386	1	2.70891	0.0319641	0.889537	0.667652	4.7023	1.34556e-05
Firmicutes ; Bacilli ; Lactobacillales ; unclassified_Lactobacillales	-0.500468	0.890015	0.0346274	1	1.35043	1	0.849958	0.958634	1.38505	0.811969	0.884585	1
Firmicutes ; Clostridia ; Christensenellales ; Christensenellaceae	-0.331198	0.762249	1.54372	0.0204881	-0.0305268	1	-0.361724	0.752719	1.51319	0.0302757	1.18199	0.0536892
Firmicutes ; Clostridia ; Clostridiales ; Clostridiaceae	-0.0983038	0.920347	-1.63432	0.177596	0.643525	1	0.545222	0.752719	-0.990798	0.434721	-1.0891	0.298526
Firmicutes ; Clostridia ; Eubacteriales ; Anaerofustaceae	1.53665	0.819375	0.609272	1	-0.412299	1	1.12435	0.958634	0.196973	1	1.73362	0.895436
Firmicutes ; Clostridia ; Lachnospirales ; Defluviitaleaceae	0.601409	0.0981155	0.242454	0.760064	-0.974096	0.0277069	-0.372687	0.554917	-0.731642	0.0619998	-0.130233	1
Firmicutes ; Clostridia ; Lachnospirales ; Lachnospiraceae	0.189335	0.38379	-0.190093	0.516761	-0.199476	0.936622	-0.0101405	0.9986	-0.389568	0.0391913	-0.200233	0.298526
Firmicutes ; Clostridia ; Lachnospirales ; unclassified_Lachnospirales	0.566184	0.890015	-1.43016	0.916075	0.578889	1	1.14507	0.958634	-0.851272	0.9611	-0.285087	1
Firmicutes ; Clostridia ; Monoglobales ; Monoglobaceae	0.515442	0.753334	-1.12959	0.380227	0.0675139	1	0.582956	0.752719	-1.06207	0.344784	-0.546629	0.857036
Firmicutes ; Clostridia ; NA ; Hungateiclostridiaceae	0.690104	0.753334	2.36361	0.0700813	0.116572	1	0.806676	0.752719	2.48018	0.0440301	3.17029	0.00334512
Firmicutes ; Clostridia ; NA ; unclassified_Clostridia	1.68418	0.753334	-2.39896	0.67854	0.707986	1	2.39217	0.620162	-1.69097	0.692317	-0.00679275	1
Firmicutes ; Clostridia ; Oscillospirales ; [Clostridium] methylpentosum group	-0.221244	0.956998	0.515919	1	-0.460079	1	-0.681322	0.9986	0	1	-0.165404	1
Firmicutes ; Clostridia ; Oscillospirales ; [Eubacterium] coprostanoligenes group	0.205588	0.721977	0.442814	0.189195	-0.181712	1	0.0238764	0.9986	0.261102	0.473804	0.46669	0.0675671
Firmicutes ; Clostridia ; Oscillospirales ; Butyricicoccaceae	-0.123941	0.890015	-0.226626	0.896185	-0.345839	1	-0.46978	0.554917	-0.572465	0.307934	-0.696406	0.093414
Firmicutes ; Clostridia ; Oscillospirales ; Oscillospiraceae	-0.408115	0.0116653	0.0788237	0.91093	-0.00801343	1	-0.416129	0.0227356	0.0708102	0.82537	-0.337305	0.0447478
Firmicutes ; Clostridia ; Oscillospirales ; Ruminococcaceae	-0.74072	0.00895594	-0.859428	0.00344515	0.431576	0.524753	-0.309144	0.554917	-0.427852	0.248885	-1.16857	1.34556e-05
Firmicutes ; Clostridia ; Oscillospirales ; UCG-010	-3.62403	0.323139	2.67527	0.67854	0.422682	1	-3.20135	0.554917	3.09795	0.434721	0	1
Firmicutes ; Clostridia ; Oscillospirales ; UCG-011	-0.832816	0.890015	2.49584	0.91093	-2.1891	1	-3.02191	0.752719	0.306741	1	0	1
Firmicutes ; Clostridia ; Oscillospirales ; unclassified_Oscillospirales	-0.617828	0.00084104	-0.168094	0.67854	0.331868	0.498145	-0.285959	0.393288	0.163775	0.586632	-0.454053	0.0199489
Firmicutes ; Clostridia ; Peptococcales ; Peptococcaceae	-3.19392	0.753334	0	1	2.81818	1	0	1	2.66785	0.792946	0	1
Firmicutes ; Clostridia ; Peptostreptococcales-Tissierellales ; Anaerovoracaceae	0.596766	0.323139	-0.178478	0.92664	-0.453609	1	0.143158	0.958634	-0.632086	0.340091	-0.0353201	1
Firmicutes ; Clostridia ; Peptostreptococcales-Tissierellales ; Peptostreptococcaceae	0.542948	0.890015	-1.13183	0.67854	-0.174464	1	0.368484	0.958634	-1.3063	0.527378	-0.763351	0.895436
Firmicutes ; Clostridia ; Peptostreptococcales-Tissierellales ; unclassified_Peptostreptococcales-Tissierellales	-1.21137	0.890015	0.378645	1	0.30665	1	-0.904719	0.9986	0.685295	1	0	1
Proteobacteria ; Gammaproteobacteria ; Enterobacterales ; Enterobacteriaceae	2.19573	9.17944e-05	-0.673429	0.516761	-0.253999	1	1.94173	0.00124623	-0.927428	0.224682	1.2683	0.0357441
Proteobacteria ; Gammaproteobacteria ; Enterobacterales ; unclassified_Enterobacterales	1.30562	0.890015	-0.390785	1	0	1	1.5118	0.958634	-0.184607	1	1.12101	1

## Sheet: Supplementary Table 3
Supplementary Table 3. Log2FC of the 2 by 2 line differential analysis of the caecal microbiota abundance at the Genus rank
	RIR - LEG LogF	RIR - LEG Pvalue	TEM - ND3 LogF	TEM - ND3 Pvalue	LEG - TEM LogF	LEG - TEM Pvalue	RIR - TEM LogF	RIR - TEM Pvalue	LEG - ND3 LogF	LEG - ND3 Pvalue	RIR - ND3 LogF	RIR - ND3 Pvalue
Actinobacteriota ; Actinobacteria ; Bifidobacteriales ; Bifidobacteriaceae ; Bifidobacterium	0	#N/A	-0.54389	#N/A	0	1	0	#N/A	-0.31771	#N/A	-0.808994	1
Actinobacteriota ; Actinobacteria ; Bifidobacteriales ; Bifidobacteriaceae ; unclassified_Bifidobacteriaceae	-0.257129	0.773363	-0.641503	0.561287	-0.37029	1	-0.627418	0.561089	-1.01179	0.231475	-1.26892	0.173399
Actinobacteriota ; Coriobacteriia ; Coriobacteriales ; Eggerthellaceae ; CHKCI002	1.01926	0.773363	-0.432079	#N/A	-0.882949	1	0.136309	0.965562	-1.31503	#N/A	-0.29577	1
Actinobacteriota ; Coriobacteriia ; Coriobacteriales ; Eggerthellaceae ; Enteroscipio	0	#N/A	0.58424	#N/A	-0.298431	1	-0.789715	#N/A	0	#N/A	0	1
Actinobacteriota ; Coriobacteriia ; Coriobacteriales ; Eggerthellaceae ; Gordonibacter	-0.742185	#N/A	0	#N/A	0.477082	1	0	#N/A	0.536711	#N/A	0	1
Actinobacteriota ; Coriobacteriia ; Coriobacteriales ; Eggerthellaceae ; unclassified_Eggerthellaceae	-0.742185	#N/A	-0.785429	#N/A	0.477082	1	0	#N/A	-0.308347	#N/A	-1.05053	1
Bacteroidota ; Bacteroidia ; Bacteroidales ; Rikenellaceae ; Alistipes	-1.14922	0.0972614	2.64743	2.57942e-05	-0.128488	1	-1.27771	0.0978072	2.51894	5.45629e-05	1.36972	0.0695559
Bacteroidota ; Bacteroidia ; Bacteroidales ; Rikenellaceae ; unclassified_Rikenellaceae	-0.250837	#N/A	0.992861	#N/A	-0.707051	1	-0.957888	#N/A	0	#N/A	0.0349724	1
Desulfobacterota ; Desulfovibrionia ; Desulfovibrionales ; Desulfovibrionaceae ; Bilophila	-1.12346	0.84647	4.04958	#N/A	-3.1316	1	-4.25505	0.561089	0.917982	0.874054	0	1
Firmicutes ; Bacilli ; Acholeplasmatales ; Acholeplasmataceae ; Anaeroplasma	-2.03963	0.0552072	3.61242	0.000551417	1.0069	0.830521	-1.03274	0.544864	4.61932	2.40086e-06	2.57969	0.0206071
Firmicutes ; Bacilli ; Bacillales ; Planococcaceae ; Lysinibacillus	-0.0103897	#N/A	0.21264	#N/A	-0.167278	1	-0.177668	#N/A	0.045362	#N/A	0.0349724	1
Firmicutes ; Bacilli ; Erysipelotrichales ; Erysipelatoclostridiaceae ; Erysipelatoclostridium	1.81281	2.47001e-06	0.0509148	0.901358	-0.272479	1	1.54033	0.000330963	-0.221565	0.787105	1.59125	0.00011503
Firmicutes ; Bacilli ; Erysipelotrichales ; Erysipelatoclostridiaceae ; unclassified_Erysipelatoclostridiaceae	0.951595	0.773363	0.133825	#N/A	0.190739	1	1.14233	0.680739	0.324564	0.874054	1.27616	0.909974
Firmicutes ; Bacilli ; Erysipelotrichales ; Erysipelotrichaceae ; [Clostridium] innocuum group	2.35635	#N/A	0.0596288	#N/A	0.477082	1	2.83344	0.680739	0.536711	#N/A	2.89307	0.909974
Firmicutes ; Bacilli ; Erysipelotrichales ; Erysipelotrichaceae ; Faecalitalea	-0.893023	0.773363	1.69685	#N/A	-4.3604	0.261075	-5.25343	0.0419755	-2.66356	0.352023	-3.55658	0.286154
Firmicutes ; Bacilli ; Erysipelotrichales ; Erysipelotrichaceae ; Merdibacter	1.68996	0.026493	-0.112732	0.901358	-0.506257	1	1.18371	0.206845	-0.618989	0.588575	1.07098	0.380496
Firmicutes ; Bacilli ; Erysipelotrichales ; Erysipelotrichaceae ; unclassified_Erysipelotrichaceae	0.856591	0.329859	-0.102265	0.901358	-0.476097	1	0.380494	0.705622	-0.578362	0.588575	0.278229	1
Firmicutes ; Bacilli ; Lactobacillales ; Enterococcaceae ; Enterococcus	4.43847	0.0127496	0.234499	#N/A	0.458382	1	4.89685	0.0112445	0.692882	0.846813	5.13135	0.00542624
Firmicutes ; Bacilli ; Lactobacillales ; Lactobacillaceae ; Lactobacillus	-1.38736	0.00896951	-0.210518	0.884086	0.978419	0.261075	-0.408939	0.619989	0.767901	0.228069	-0.619457	0.566882
Firmicutes ; Bacilli ; Lactobacillales ; Lactobacillaceae ; unclassified_Lactobacillaceae	-3.63767	0.163604	-1.01303	#N/A	1.52561	1	-2.11206	0.561089	0.512581	0.874054	-3.12509	0.413927
Firmicutes ; Bacilli ; Lactobacillales ; Streptococcaceae ; Streptococcus	4.11234	0.000175543	2.28558	0.0989949	-1.16084	0.830521	2.9515	0.0197715	1.12474	0.500444	5.23709	4.35418e-06
Firmicutes ; Bacilli ; Lactobacillales ; Streptococcaceae ; unclassified_Streptococcaceae	1.30247	#N/A	0	#N/A	0	1	1.52865	#N/A	0	#N/A	1.58828	1
Firmicutes ; Clostridia ; Christensenellales ; Christensenellaceae ; Christensenellaceae R-7 group	-0.351053	0.698731	1.71486	0.00865579	0.0306818	1	-0.320371	0.7049	1.74554	0.00629765	1.39449	0.04294
Firmicutes ; Clostridia ; Clostridiales ; Clostridiaceae ; Candidatus Arthromitus	-0.154867	0.881785	-1.40322	0.184473	0.812716	0.830521	0.657849	0.622502	-0.590502	0.654631	-0.745369	0.735098
Firmicutes ; Clostridia ; Clostridiales ; Clostridiaceae ; Clostridium sensu stricto 1	-2.53109	0.310602	0.326462	#N/A	-0.271013	1	-2.8021	0.396446	0.0554496	0.989659	-2.47564	0.566882
Firmicutes ; Clostridia ; Clostridiales ; Clostridiaceae ; unclassified_Clostridiaceae	0.579999	0.84647	-2.50788	0.432764	1.57244	1	2.15244	0.556615	-0.935437	0.846813	-0.355438	1
Firmicutes ; Clostridia ; Eubacteriales ; Anaerofustaceae ; Anaerofustis	1.60735	#N/A	0.890993	#N/A	-0.46405	1	1.1433	0.819706	0.426943	#N/A	2.0343	0.909974
Firmicutes ; Clostridia ; Lachnospirales ; Defluviitaleaceae ; Defluviitaleaceae UCG-011	0.743515	0.0305412	0.405502	0.375243	-0.971222	0.030721	-0.227707	0.646109	-0.565719	0.151558	0.177795	0.915382
Firmicutes ; Clostridia ; Lachnospirales ; Lachnospiraceae ; [Eubacterium] hallii group	1.49662	0.305939	-0.571474	0.844304	-1.39896	0.772569	0.0976571	0.963736	-1.97044	0.181861	-0.473817	1
Firmicutes ; Clostridia ; Lachnospirales ; Lachnospiraceae ; [Eubacterium] oxidoreducens group	-1.30988	0.344291	2.01692	#N/A	-1.09456	0.830521	-2.40444	0.0973317	0.922355	0.588575	-0.387528	1
Firmicutes ; Clostridia ; Lachnospirales ; Lachnospiraceae ; [Eubacterium] ventriosum group	-0.867636	#N/A	-0.421266	#N/A	0.602532	1	0	#N/A	0.181267	#N/A	-0.686369	1
Firmicutes ; Clostridia ; Lachnospirales ; Lachnospiraceae ; [Ruminococcus] gauvreauii group	1.14028	0.773363	5.01665	#N/A	-3.39625	0.631211	-2.25597	0.561089	1.62041	0.730166	2.76068	0.648647
Firmicutes ; Clostridia ; Lachnospirales ; Lachnospiraceae ; [Ruminococcus] torques group	1.23396	2.1387e-06	0.249393	0.561287	-0.712726	0.0745907	0.521234	0.120069	-0.463333	0.151558	0.770627	0.0071753
Firmicutes ; Clostridia ; Lachnospirales ; Lachnospiraceae ; Anaerostipes	1.80851	0.4656	2.51389	0.375243	-3.14483	0.379807	-1.33633	0.647414	-0.63094	0.874054	1.17757	0.909974
Firmicutes ; Clostridia ; Lachnospirales ; Lachnospiraceae ; ASF356	-0.344141	0.773363	-0.556455	0.713559	0.219284	1	-0.124858	0.941808	-0.337172	0.846813	-0.681313	0.735098
Firmicutes ; Clostridia ; Lachnospirales ; Lachnospiraceae ; Catenibacillus	0.232968	#N/A	0.0169375	#N/A	-0.852684	1	-0.619716	0.944242	-0.835747	#N/A	-0.602779	1
Firmicutes ; Clostridia ; Lachnospirales ; Lachnospiraceae ; CHKCI001	-0.931714	0.191432	1.75217	0.011882	-0.183782	1	-1.1155	0.15589	1.56839	0.0249542	0.636674	0.679967
Firmicutes ; Clostridia ; Lachnospirales ; Lachnospiraceae ; Eisenbergiella	-0.489077	0.0153221	0.340756	0.16043	0.372804	0.261075	-0.116273	0.680739	0.71356	0.000374083	0.224483	0.594121
Firmicutes ; Clostridia ; Lachnospirales ; Lachnospiraceae ; Frisingicoccus	0	#N/A	-0.930571	#N/A	0	1	0	#N/A	-0.704391	#N/A	-1.19567	1
Firmicutes ; Clostridia ; Lachnospirales ; Lachnospiraceae ; GCA-900066575	-1.07165	3.11583e-05	-0.207194	0.680745	0.265339	0.830521	-0.806316	0.00549476	0.058145	0.874054	-1.01351	0.000179052
Firmicutes ; Clostridia ; Lachnospirales ; Lachnospiraceae ; Lachnospiraceae FCS020 group	-0.491284	#N/A	1.73679	#N/A	-1.45098	1	-1.94226	#N/A	0.285809	#N/A	0	1
Firmicutes ; Clostridia ; Lachnospirales ; Lachnospiraceae ; Lachnospiraceae NC2004 group	0	#N/A	-0.669235	#N/A	0	1	0	#N/A	-0.443054	#N/A	-0.934338	1
Firmicutes ; Clostridia ; Lachnospirales ; Lachnospiraceae ; Lachnospiraceae UCG-001	-0.364231	0.834374	-0.173828	0.901358	-1.18643	0.830521	-1.55066	0.426297	-1.36026	0.403405	-1.72449	0.392641
Firmicutes ; Clostridia ; Lachnospirales ; Lachnospiraceae ; Lachnospiraceae UCG-006	-0.130613	#N/A	0	#N/A	0	1	0.0955672	#N/A	0	#N/A	0.155196	1
Firmicutes ; Clostridia ; Lachnospirales ; Lachnospiraceae ; Lachnospiraceae UCG-010	-0.138844	0.903764	-1.13163	0.432764	0.324668	1	0.185824	0.92923	-0.806957	0.588575	-0.945801	0.707012
Firmicutes ; Clostridia ; Lachnospirales ; Lachnospiraceae ; Sellimonas	1.92435	0.000459697	-0.174524	0.894491	-1.09089	0.261075	0.833455	0.279424	-1.26542	0.0448274	0.65893	0.566882
Firmicutes ; Clostridia ; Lachnospirales ; Lachnospiraceae ; Shuttleworthia	1.00525	0.10071	-0.0578705	0.903304	-1.16782	0.235282	-0.162572	0.845659	-1.22569	0.0502962	-0.220442	1
Firmicutes ; Clostridia ; Lachnospirales ; Lachnospiraceae ; Tyzzerella	-0.786243	0.773363	-3.18543	0.130951	2.83524	0.379807	2.049	0.451589	-0.350192	0.874054	-1.13644	0.909974
Firmicutes ; Clostridia ; Lachnospirales ; Lachnospiraceae ; unclassified_Lachnospiraceae	0.305322	0.0547785	-0.0756551	0.844304	-0.185922	0.694858	0.119399	0.619989	-0.261577	0.146216	0.0437443	1
Firmicutes ; Clostridia ; Monoglobales ; Monoglobaceae ; Monoglobus	0.734386	0.4656	-0.993326	0.375243	0.061207	1	0.795593	0.556615	-0.932119	0.381997	-0.197733	1
Firmicutes ; Clostridia ; NA ; Hungateiclostridiaceae ; Ruminiclostridium	0.677949	0.67882	2.43586	0.0526933	0.103941	1	0.78189	0.622502	2.5398	0.0358849	3.21775	0.00542624
Firmicutes ; Clostridia ; Oscillospirales ; Butyricicoccaceae ; Butyricicoccus	-0.597733	0.191432	0.119244	0.894491	0.0918818	1	-0.505851	0.430679	0.211126	0.789575	-0.386607	0.707012
Firmicutes ; Clostridia ; Oscillospirales ; Butyricicoccaceae ; UCG-009	0.0185186	0.971763	0.128803	0.901358	-0.663874	0.830521	-0.645355	0.524684	-0.535071	0.583261	-0.516552	0.735098
Firmicutes ; Clostridia ; Oscillospirales ; Butyricicoccaceae ; unclassified_Butyricicoccaceae	2.32474	0.357806	0.722652	0.894491	-3.78427	0.32485	-1.45953	0.647414	-3.06161	0.244799	-0.736876	1
Firmicutes ; Clostridia ; Oscillospirales ; NA ; unclassified_Oscillospirales	0.421927	0.773363	-0.873292	0.468997	0.191719	1	0.613646	0.622502	-0.681573	0.588575	-0.259646	1
Firmicutes ; Clostridia ; Oscillospirales ; Oscillospiraceae ; Colidextribacter	-0.0211712	0.903764	0.314452	0.16043	-0.137839	1	-0.15901	0.561089	0.176613	0.500444	0.155441	0.735098
Firmicutes ; Clostridia ; Oscillospirales ; Oscillospiraceae ; Flavonifractor	0.372975	0.191432	0.388246	0.222319	-0.836054	0.0113707	-0.463079	0.138407	-0.447808	0.14423	-0.0748333	1
Firmicutes ; Clostridia ; Oscillospirales ; Oscillospiraceae ; Intestinimonas	0.858648	0.4656	-0.455328	0.844304	-1.32506	0.509619	-0.466407	0.705622	-1.78038	0.0985379	-0.921736	0.679967
Firmicutes ; Clostridia ; Oscillospirales ; Oscillospiraceae ; NK4A214 group	-0.491284	#N/A	2.85854	#N/A	-2.57273	1	-3.06402	0.674836	0.285809	#N/A	0	1
Firmicutes ; Clostridia ; Oscillospirales ; Oscillospiraceae ; Oscillibacter	0.463103	0.185649	-0.0842797	0.894491	-0.753837	0.0822669	-0.290733	0.556615	-0.838116	0.00836221	-0.375013	0.534518
Firmicutes ; Clostridia ; Oscillospirales ; Oscillospiraceae ; Oscillospira	-1.53708	0.410118	0.807487	0.844304	-0.137181	1	-1.67426	0.501383	0.670306	0.846813	-0.866773	0.910998
Firmicutes ; Clostridia ; Oscillospirales ; Oscillospiraceae ; Papillibacter	0.925238	0.773363	-0.920532	#N/A	-0.560161	1	0.365077	0.92923	-1.48069	0.588575	-0.555455	1
Firmicutes ; Clostridia ; Oscillospirales ; Oscillospiraceae ; Pseudoflavonifractor	-1.62227	0.185649	-0.740219	0.713559	0.312381	1	-1.30989	0.430679	-0.427838	0.846813	-2.05011	0.147823
Firmicutes ; Clostridia ; Oscillospirales ; Oscillospiraceae ; UCG-005	-1.88554	0.185649	0.237709	0.901358	1.45795	0.765665	-0.427585	0.819706	1.69566	0.272121	-0.189876	1
Firmicutes ; Clostridia ; Oscillospirales ; Oscillospiraceae ; unclassified_Oscillospiraceae	-0.411036	0.0153221	0.420953	0.0237618	0.0593196	1	-0.351716	0.092693	0.480273	0.00629765	0.0692373	1
Firmicutes ; Clostridia ; Oscillospirales ; Ruminococcaceae ; Anaerofilum	-0.209046	0.84647	0.194163	0.901358	0.134006	1	-0.0750402	0.963736	0.328168	0.846813	0.119122	1
Firmicutes ; Clostridia ; Oscillospirales ; Ruminococcaceae ; Anaerotruncus	-1.37585	0.652096	-0.706194	#N/A	1.08307	1	-0.292779	0.941808	0.376878	0.874054	-0.998973	0.967051
Firmicutes ; Clostridia ; Oscillospirales ; Ruminococcaceae ; Angelakisella	-0.946031	0.295589	-0.348522	0.844304	0.481037	1	-0.464994	0.680739	0.132515	0.874054	-0.813516	0.638816
Firmicutes ; Clostridia ; Oscillospirales ; Ruminococcaceae ; Candidatus Soleaferrea	-1.97463	0.00152667	1.84597	0.00856519	0.0107297	1	-1.96391	0.00418732	1.8567	0.00629765	-0.117932	1
Firmicutes ; Clostridia ; Oscillospirales ; Ruminococcaceae ; DTU089	-1.79258	2.04459e-06	0.132349	0.894491	0.392113	0.830521	-1.40047	0.000721207	0.524462	0.272121	-1.26812	0.00237676
Firmicutes ; Clostridia ; Oscillospirales ; Ruminococcaceae ; Faecalibacterium	-0.747121	0.0127496	-0.623446	0.0687627	0.467145	0.379807	-0.279976	0.556615	-0.156301	0.787105	-0.903422	0.00404051
Firmicutes ; Clostridia ; Oscillospirales ; Ruminococcaceae ; Fournierella	-4.06513	0.310602	-0.795464	#N/A	-0.0919767	1	-4.1571	0.430679	-0.88744	0.874054	-4.95257	0.380496
Firmicutes ; Clostridia ; Oscillospirales ; Ruminococcaceae ; Negativibacillus	0.811652	0.0332058	-0.412158	0.432764	-0.169001	1	0.642651	0.15589	-0.581159	0.190599	0.230493	0.909974
Firmicutes ; Clostridia ; Oscillospirales ; Ruminococcaceae ; Paludicola	0.184861	0.834374	-1.6127	0.0237618	0.295651	1	0.480512	0.622502	-1.31704	0.0717777	-1.13218	0.207104
Firmicutes ; Clostridia ; Oscillospirales ; Ruminococcaceae ; Ruminococcus	0.488701	0.530003	-0.453992	0.680745	-0.277209	1	0.211492	0.819706	-0.731201	0.352023	-0.2425	1
Firmicutes ; Clostridia ; Oscillospirales ; Ruminococcaceae ; Subdoligranulum	1.57911	0.00128417	-0.248433	0.844304	-1.03257	0.235282	0.546542	0.501383	-1.281	0.0171164	0.298109	0.909974
Firmicutes ; Clostridia ; Oscillospirales ; Ruminococcaceae ; unclassified_Ruminococcaceae	0.0842685	0.773363	-0.427667	0.114191	0.368571	0.379807	0.45284	0.0978072	-0.0590962	0.874054	0.0251723	1
Firmicutes ; Clostridia ; Peptococcales ; Peptococcaceae ; Peptococcus	-3.0513	#N/A	0	#N/A	2.7862	1	0	1	2.84583	#N/A	0	1
Firmicutes ; Clostridia ; Peptostreptococcales-Tissierellales ; Anaerovoracaceae ; [Eubacterium] brachy group	0.861249	#N/A	0.992242	#N/A	0.416847	1	1.2781	0.75164	1.40909	#N/A	2.27034	0.784207
Firmicutes ; Clostridia ; Peptostreptococcales-Tissierellales ; Anaerovoracaceae ; [Eubacterium] nodatum group	0.821524	0.773363	0.290995	#N/A	-0.684011	1	0.137513	0.965562	-0.393016	0.874054	0.428508	1
Firmicutes ; Clostridia ; Peptostreptococcales-Tissierellales ; Anaerovoracaceae ; Family XIII AD3011 group	-0.123022	0.903764	0.191569	0.901358	-0.182558	1	-0.30558	0.831658	0.00901099	0.991184	-0.114011	1
Firmicutes ; Clostridia ; Peptostreptococcales-Tissierellales ; Anaerovoracaceae ; Family XIII UCG-001	1.64079	0.00896951	-0.813144	0.330965	-0.503128	1	1.13766	0.120069	-1.31627	0.0570968	0.324514	0.910998
Firmicutes ; Clostridia ; Peptostreptococcales-Tissierellales ; Anaerovoracaceae ; unclassified_Anaerovoracaceae	0.232909	#N/A	1.91008	#N/A	-1.98494	1	-1.75203	0.705622	-0.0748623	#N/A	0.158047	1
Firmicutes ; Clostridia ; Peptostreptococcales-Tissierellales ; Peptostreptococcaceae ; Romboutsia	1.04807	0.698731	-2.4083	#N/A	2.86908	0.379807	3.91715	0.0893019	0.460779	0.874054	1.50885	0.735098
Firmicutes ; Clostridia ; Peptostreptococcales-Tissierellales ; Peptostreptococcaceae ; Terrisporobacter	0	#N/A	0	#N/A	0	#N/A	0	#N/A	0	#N/A	0	#N/A
Firmicutes ; Clostridia ; Peptostreptococcales-Tissierellales ; Peptostreptococcaceae ; unclassified_Peptostreptococcaceae	-3.4804	0.251687	0.411211	#N/A	-1.09189	1	-4.57229	0.15589	-0.680683	0.874054	-4.16108	0.286154
Proteobacteria ; Gammaproteobacteria ; Enterobacterales ; Enterobacteriaceae ; Escherichia-Shigella	24.9574	1.04456e-20	-23.332	9.7628e-18	0	1	25.1179	1.92644e-20	-23.1715	8.2538e-18	1.78591	0.909974
Proteobacteria ; Gammaproteobacteria ; Enterobacterales ; Enterobacteriaceae ; unclassified_Enterobacteriaceae	2.1233	4.55514e-05	-0.200116	0.894491	-0.368615	1	1.75468	0.00304363	-0.568731	0.45544	1.55456	0.00685864

## Sheet: Supplementary Table 4
Supplementary Table 4. Log2FC of the 2 by 2 line differential analysis of the caecal microbiota abundance at the ASV rank
	RIR - LEG LogF	RIR - LEG Pvalue	TEM - ND3 LogF	TEM - ND3 Pvalue	LEG - TEM LogF	LEG - TEM Pvalue	RIR - TEM LogF	RIR - TEM Pvalue	LEG - ND3 LogF	LEG - ND3 Pvalue	RIR - ND3 LogF	RIR - ND3 Pvalue
Actinobacteriota ; Actinobacteria ; Bifidobacteriales ; Bifidobacteriaceae ; Bifidobacterium ; NA ; ASV_4590	0	#N/A	-0.655766	1	0	1	0	#N/A	-0.488477	#N/A	-0.632828	#N/A
Actinobacteriota ; Actinobacteria ; Bifidobacteriales ; Bifidobacteriaceae ; unclassified_Bifidobacteriaceae ; NA ; ASV_10049	-0.395253	#N/A	0	1	0.41819	#N/A	0	#N/A	0.363542	#N/A	0	#N/A
Actinobacteriota ; Actinobacteria ; Bifidobacteriales ; Bifidobacteriaceae ; unclassified_Bifidobacteriaceae ; NA ; ASV_10259	0.0960959	#N/A	0	1	0	#N/A	0.263384	#N/A	0	#N/A	0.208737	#N/A
Actinobacteriota ; Actinobacteria ; Bifidobacteriales ; Bifidobacteriaceae ; unclassified_Bifidobacteriaceae ; NA ; ASV_10272	0.0960959	#N/A	0	1	0	#N/A	0.263384	#N/A	0	#N/A	0.208737	#N/A
Actinobacteriota ; Actinobacteria ; Bifidobacteriales ; Bifidobacteriaceae ; unclassified_Bifidobacteriaceae ; NA ; ASV_10587	0	#N/A	-0.295095	1	0	#N/A	0	#N/A	-0.127806	#N/A	-0.272158	#N/A
Actinobacteriota ; Actinobacteria ; Bifidobacteriales ; Bifidobacteriaceae ; unclassified_Bifidobacteriaceae ; NA ; ASV_1064	0	#N/A	0	#N/A	0	#N/A	0	#N/A	0	#N/A	0	#N/A
Actinobacteriota ; Actinobacteria ; Bifidobacteriales ; Bifidobacteriaceae ; unclassified_Bifidobacteriaceae ; NA ; ASV_14	-0.25333	0.878691	-0.728753	1	-0.25461	1	-0.50794	1	-0.983362	0.581575	-1.23669	0.51076
Actinobacteriota ; Actinobacteria ; Bifidobacteriales ; Bifidobacteriaceae ; unclassified_Bifidobacteriaceae ; NA ; ASV_1666	0	#N/A	0	#N/A	0	#N/A	0	#N/A	0	#N/A	0	#N/A
Actinobacteriota ; Actinobacteria ; Bifidobacteriales ; Bifidobacteriaceae ; unclassified_Bifidobacteriaceae ; NA ; ASV_1870	1.48519	#N/A	0	1	0	1	1.65248	1	0	#N/A	1.59783	#N/A
Actinobacteriota ; Actinobacteria ; Bifidobacteriales ; Bifidobacteriaceae ; unclassified_Bifidobacteriaceae ; NA ; ASV_2006	1.26075	#N/A	0	1	0	1	1.42804	1	0	#N/A	1.37339	#N/A
Actinobacteriota ; Actinobacteria ; Bifidobacteriales ; Bifidobacteriaceae ; unclassified_Bifidobacteriaceae ; NA ; ASV_2049	-1.65421	#N/A	0	1	1.67715	1	0	1	1.6225	#N/A	0	#N/A
Actinobacteriota ; Actinobacteria ; Bifidobacteriales ; Bifidobacteriaceae ; unclassified_Bifidobacteriaceae ; NA ; ASV_2170	0	#N/A	1.2041	1	-1.09146	1	-1.23581	1	0	#N/A	0	#N/A
Actinobacteriota ; Actinobacteria ; Bifidobacteriales ; Bifidobacteriaceae ; unclassified_Bifidobacteriaceae ; NA ; ASV_2543	0	#N/A	-1.15112	1	0	1	0	1	-0.983832	#N/A	-1.12818	#N/A
Actinobacteriota ; Actinobacteria ; Bifidobacteriales ; Bifidobacteriaceae ; unclassified_Bifidobacteriaceae ; NA ; ASV_2635	0	#N/A	1.06411	1	-0.951468	1	-1.09582	#N/A	0	#N/A	0	#N/A
Actinobacteriota ; Actinobacteria ; Bifidobacteriales ; Bifidobacteriaceae ; unclassified_Bifidobacteriaceae ; NA ; ASV_2682	0.817437	#N/A	0	1	0	1	0.984726	1	0	#N/A	0.930078	#N/A
Actinobacteriota ; Actinobacteria ; Bifidobacteriales ; Bifidobacteriaceae ; unclassified_Bifidobacteriaceae ; NA ; ASV_3781	0	#N/A	-0.775989	1	0	1	0	1	-0.608701	#N/A	-0.753052	#N/A
Actinobacteriota ; Actinobacteria ; Bifidobacteriales ; Bifidobacteriaceae ; unclassified_Bifidobacteriaceae ; NA ; ASV_4272	-0.771605	#N/A	0	1	0.794542	1	0	#N/A	0.739894	#N/A	0	#N/A
Actinobacteriota ; Actinobacteria ; Bifidobacteriales ; Bifidobacteriaceae ; unclassified_Bifidobacteriaceae ; NA ; ASV_4479	0	#N/A	-0.655766	1	0	1	0	#N/A	-0.488477	#N/A	-0.632828	#N/A
Actinobacteriota ; Actinobacteria ; Bifidobacteriales ; Bifidobacteriaceae ; unclassified_Bifidobacteriaceae ; NA ; ASV_4496	0	#N/A	-0.655766	1	0	1	0	#N/A	-0.488477	#N/A	-0.632828	#N/A
Actinobacteriota ; Actinobacteria ; Bifidobacteriales ; Bifidobacteriaceae ; unclassified_Bifidobacteriaceae ; NA ; ASV_4568	0	#N/A	-0.655766	1	0	1	0	#N/A	-0.488477	#N/A	-0.632828	#N/A
Actinobacteriota ; Actinobacteria ; Bifidobacteriales ; Bifidobacteriaceae ; unclassified_Bifidobacteriaceae ; NA ; ASV_4667	0	#N/A	0.601117	1	-0.488476	1	-0.632827	#N/A	0	#N/A	0	#N/A
Actinobacteriota ; Actinobacteria ; Bifidobacteriales ; Bifidobacteriaceae ; unclassified_Bifidobacteriaceae ; NA ; ASV_5375	-0.646154	#N/A	0	1	0.669091	#N/A	0	#N/A	0.614444	#N/A	0	#N/A
Actinobacteriota ; Actinobacteria ; Bifidobacteriales ; Bifidobacteriaceae ; unclassified_Bifidobacteriaceae ; NA ; ASV_7110	-0.520703	#N/A	0	1	0.54364	#N/A	0	#N/A	0.488993	#N/A	0	#N/A
Actinobacteriota ; Actinobacteria ; Bifidobacteriales ; Bifidobacteriaceae ; unclassified_Bifidobacteriaceae ; NA ; ASV_7481	-0.520703	#N/A	0	1	0.54364	#N/A	0	#N/A	0.488993	#N/A	0	#N/A
Actinobacteriota ; Actinobacteria ; Bifidobacteriales ; Bifidobacteriaceae ; unclassified_Bifidobacteriaceae ; NA ; ASV_972	0	#N/A	0	#N/A	0	#N/A	0	#N/A	0	#N/A	0	#N/A
Actinobacteriota ; Actinobacteria ; Bifidobacteriales ; Bifidobacteriaceae ; unclassified_Bifidobacteriaceae ; NA ; ASV_9990	-0.395253	#N/A	0	1	0.41819	#N/A	0	#N/A	0.363542	#N/A	0	#N/A
Actinobacteriota ; Actinobacteria ; unclassified_Actinobacteria ; NA ; NA ; NA ; ASV_1262	0	#N/A	0	#N/A	0	#N/A	0	#N/A	0	#N/A	0	#N/A
Actinobacteriota ; Actinobacteria ; unclassified_Actinobacteria ; NA ; NA ; NA ; ASV_6114	0	#N/A	0.469964	1	-0.357323	#N/A	-0.501675	#N/A	0	#N/A	0	#N/A
Actinobacteriota ; Coriobacteriia ; Coriobacteriales ; Eggerthellaceae ; CHKCI002 ; NA ; ASV_10176	-0.395253	#N/A	0	1	0.41819	#N/A	0	#N/A	0.363542	#N/A	0	#N/A
Actinobacteriota ; Coriobacteriia ; Coriobacteriales ; Eggerthellaceae ; CHKCI002 ; NA ; ASV_10261	0.0960959	#N/A	0	1	0	#N/A	0.263384	#N/A	0	#N/A	0.208737	#N/A
Actinobacteriota ; Coriobacteriia ; Coriobacteriales ; Eggerthellaceae ; CHKCI002 ; NA ; ASV_763	0.817441	#N/A	-0.501955	1	-1.3322	1	-0.514764	1	-1.83416	#N/A	-1.01672	#N/A
Actinobacteriota ; Coriobacteriia ; Coriobacteriales ; Eggerthellaceae ; CHKCI002 ; NA ; ASV_7780	0.216319	#N/A	0	1	0	#N/A	0.383608	#N/A	0	#N/A	0.32896	#N/A
Actinobacteriota ; Coriobacteriia ; Coriobacteriales ; Eggerthellaceae ; Enteroscipio ; NA ; ASV_6472	0	#N/A	0.469964	1	-0.357323	#N/A	-0.501675	#N/A	0	#N/A	0	#N/A
Actinobacteriota ; Coriobacteriia ; Coriobacteriales ; Eggerthellaceae ; Gordonibacter ; NA ; ASV_10042	-0.395253	#N/A	0	1	0.41819	#N/A	0	#N/A	0.363542	#N/A	0	#N/A
Actinobacteriota ; Coriobacteriia ; Coriobacteriales ; Eggerthellaceae ; unclassified_Eggerthellaceae ; NA ; ASV_10412	0	#N/A	-0.295095	1	0	#N/A	0	#N/A	-0.127806	#N/A	-0.272158	#N/A
Actinobacteriota ; Coriobacteriia ; Coriobacteriales ; Eggerthellaceae ; unclassified_Eggerthellaceae ; NA ; ASV_3827	0	#N/A	-0.775989	1	0	1	0	#N/A	-0.608701	#N/A	-0.753052	#N/A
Actinobacteriota ; Coriobacteriia ; Coriobacteriales ; Eggerthellaceae ; unclassified_Eggerthellaceae ; NA ; ASV_9984	-0.395253	#N/A	0	1	0.41819	#N/A	0	#N/A	0.363542	#N/A	0	#N/A
Bacteroidota ; Bacteroidia ; Bacteroidales ; Rikenellaceae ; Alistipes ; finegoldii ; ASV_6	-0.718789	0.480712	2.47495	0.016521	-0.181111	1	-0.8999	1	2.29384	0.00323906	1.57505	0.144058
Bacteroidota ; Bacteroidia ; Bacteroidales ; Rikenellaceae ; Alistipes ; NA ; ASV_10385	0	#N/A	-0.295095	1	0	#N/A	0	#N/A	-0.127806	#N/A	-0.272158	#N/A
Bacteroidota ; Bacteroidia ; Bacteroidales ; Rikenellaceae ; Alistipes ; NA ; ASV_10477	0	#N/A	-0.295095	1	0	#N/A	0	#N/A	-0.127806	#N/A	-0.272158	#N/A
Bacteroidota ; Bacteroidia ; Bacteroidales ; Rikenellaceae ; Alistipes ; NA ; ASV_10753	0	#N/A	0.207658	1	-0.0950174	#N/A	-0.239369	#N/A	0	#N/A	0	#N/A
Bacteroidota ; Bacteroidia ; Bacteroidales ; Rikenellaceae ; Alistipes ; NA ; ASV_10794	0	#N/A	0.207658	1	-0.0950174	#N/A	-0.239369	#N/A	0	#N/A	0	#N/A
Bacteroidota ; Bacteroidia ; Bacteroidales ; Rikenellaceae ; Alistipes ; NA ; ASV_11022	0	#N/A	0.207658	1	-0.0950174	#N/A	-0.239369	#N/A	0	#N/A	0	#N/A
Bacteroidota ; Bacteroidia ; Bacteroidales ; Rikenellaceae ; Alistipes ; NA ; ASV_11107	0	#N/A	0.207658	1	-0.0950174	#N/A	-0.239369	#N/A	0	#N/A	0	#N/A
Bacteroidota ; Bacteroidia ; Bacteroidales ; Rikenellaceae ; Alistipes ; NA ; ASV_11219	0.0960959	#N/A	0	1	0	#N/A	0.263384	#N/A	0	#N/A	0.208737	#N/A
Bacteroidota ; Bacteroidia ; Bacteroidales ; Rikenellaceae ; Alistipes ; NA ; ASV_1349	0	#N/A	0	#N/A	0	#N/A	0	#N/A	0	#N/A	0	#N/A
Bacteroidota ; Bacteroidia ; Bacteroidales ; Rikenellaceae ; Alistipes ; NA ; ASV_1404	0	#N/A	0	#N/A	0	#N/A	0	#N/A	0	#N/A	0	#N/A
Bacteroidota ; Bacteroidia ; Bacteroidales ; Rikenellaceae ; Alistipes ; NA ; ASV_1486	0	#N/A	0	#N/A	0	#N/A	0	#N/A	0	#N/A	0	#N/A
Bacteroidota ; Bacteroidia ; Bacteroidales ; Rikenellaceae ; Alistipes ; NA ; ASV_1490	0	#N/A	0	#N/A	0	#N/A	0	#N/A	0	#N/A	0	#N/A
Bacteroidota ; Bacteroidia ; Bacteroidales ; Rikenellaceae ; Alistipes ; NA ; ASV_1631	0	#N/A	0	#N/A	0	#N/A	0	#N/A	0	#N/A	0	#N/A
Bacteroidota ; Bacteroidia ; Bacteroidales ; Rikenellaceae ; Alistipes ; NA ; ASV_1733	1.48562	#N/A	0	1	0	1	1.65291	1	0	#N/A	1.59826	#N/A
Bacteroidota ; Bacteroidia ; Bacteroidales ; Rikenellaceae ; Alistipes ; NA ; ASV_1738	0	#N/A	-1.79444	1	0	1	0	1	-1.62715	#N/A	-1.7715	#N/A
Bacteroidota ; Bacteroidia ; Bacteroidales ; Rikenellaceae ; Alistipes ; NA ; ASV_1790	-1.8868	#N/A	0	1	1.90974	1	0	1	1.85509	#N/A	0	#N/A
Bacteroidota ; Bacteroidia ; Bacteroidales ; Rikenellaceae ; Alistipes ; NA ; ASV_1859	0	#N/A	1.49723	1	-1.38459	1	-1.52894	1	0	#N/A	0	#N/A
Bacteroidota ; Bacteroidia ; Bacteroidales ; Rikenellaceae ; Alistipes ; NA ; ASV_1894	-1.78405	#N/A	0	1	1.80699	1	0	1	1.75234	#N/A	0	#N/A
Bacteroidota ; Bacteroidia ; Bacteroidales ; Rikenellaceae ; Alistipes ; NA ; ASV_1913	-1.72594	#N/A	0	1	1.74887	1	0	1	1.69422	#N/A	0	#N/A
Bacteroidota ; Bacteroidia ; Bacteroidales ; Rikenellaceae ; Alistipes ; NA ; ASV_2130	0	#N/A	1.36769	1	-1.25505	1	-1.3994	1	0	#N/A	0	#N/A
Bacteroidota ; Bacteroidia ; Bacteroidales ; Rikenellaceae ; Alistipes ; NA ; ASV_2299	0	#N/A	-1.30499	1	0	1	0	1	-1.1377	#N/A	-1.28205	#N/A
Bacteroidota ; Bacteroidia ; Bacteroidales ; Rikenellaceae ; Alistipes ; NA ; ASV_2326	0	#N/A	1.20672	1	-1.09408	1	-1.23843	1	0	#N/A	0	#N/A
Bacteroidota ; Bacteroidia ; Bacteroidales ; Rikenellaceae ; Alistipes ; NA ; ASV_2412	0.939673	#N/A	0	1	0	1	1.10696	1	0	#N/A	1.05231	#N/A
Bacteroidota ; Bacteroidia ; Bacteroidales ; Rikenellaceae ; Alistipes ; NA ; ASV_2417	0.939673	#N/A	0	1	0	1	1.10696	1	0	#N/A	1.05231	#N/A
Bacteroidota ; Bacteroidia ; Bacteroidales ; Rikenellaceae ; Alistipes ; NA ; ASV_2625	0	#N/A	1.13657	1	-1.02392	1	-1.16828	1	0	#N/A	0	#N/A
Bacteroidota ; Bacteroidia ; Bacteroidales ; Rikenellaceae ; Alistipes ; NA ; ASV_2654	0.817437	#N/A	0	1	0	1	0.984726	1	0	#N/A	0.930078	#N/A
Bacteroidota ; Bacteroidia ; Bacteroidales ; Rikenellaceae ; Alistipes ; NA ; ASV_2665	0.817437	#N/A	0	1	0	1	0.984726	#N/A	0	#N/A	0.930078	#N/A
Bacteroidota ; Bacteroidia ; Bacteroidales ; Rikenellaceae ; Alistipes ; NA ; ASV_2671	0.817437	#N/A	0	1	0	1	0.984726	#N/A	0	#N/A	0.930078	#N/A
Bacteroidota ; Bacteroidia ; Bacteroidales ; Rikenellaceae ; Alistipes ; NA ; ASV_2692	-1.15743	#N/A	0	1	1.18037	1	0	1	1.12572	#N/A	0	#N/A
Bacteroidota ; Bacteroidia ; Bacteroidales ; Rikenellaceae ; Alistipes ; NA ; ASV_2714	-1.15743	#N/A	0	1	1.18037	1	0	1	1.12572	#N/A	0	#N/A
Bacteroidota ; Bacteroidia ; Bacteroidales ; Rikenellaceae ; Alistipes ; NA ; ASV_2721	-1.15743	#N/A	0	1	1.18037	1	0	#N/A	1.12572	#N/A	0	#N/A
Bacteroidota ; Bacteroidia ; Bacteroidales ; Rikenellaceae ; Alistipes ; NA ; ASV_2766	0.817437	#N/A	0	1	0	1	0.984726	1	0	#N/A	0.930078	#N/A
Bacteroidota ; Bacteroidia ; Bacteroidales ; Rikenellaceae ; Alistipes ; NA ; ASV_2782	0	#N/A	-1.02453	1	0	1	0	1	-0.857244	#N/A	-1.00159	#N/A
Bacteroidota ; Bacteroidia ; Bacteroidales ; Rikenellaceae ; Alistipes ; NA ; ASV_2877	0	#N/A	0.995254	1	-0.882613	1	-1.02696	1	0	#N/A	0	#N/A
Bacteroidota ; Bacteroidia ; Bacteroidales ; Rikenellaceae ; Alistipes ; NA ; ASV_2963	0.817437	#N/A	0	1	0	1	0.984726	#N/A	0	#N/A	0.930078	#N/A
Bacteroidota ; Bacteroidia ; Bacteroidales ; Rikenellaceae ; Alistipes ; NA ; ASV_3270	0	#N/A	-0.896213	1	0	1	0	#N/A	-0.728924	#N/A	-0.873276	#N/A
Bacteroidota ; Bacteroidia ; Bacteroidales ; Rikenellaceae ; Alistipes ; NA ; ASV_3595	-0.897055	#N/A	0	1	0.919992	1	0	1	0.865345	#N/A	0	#N/A
Bacteroidota ; Bacteroidia ; Bacteroidales ; Rikenellaceae ; Alistipes ; NA ; ASV_3611	-0.897055	#N/A	0	1	0.919992	1	0	#N/A	0.865345	#N/A	0	#N/A
Bacteroidota ; Bacteroidia ; Bacteroidales ; Rikenellaceae ; Alistipes ; NA ; ASV_3612	-0.897055	#N/A	0	1	0.919992	1	0	#N/A	0.865345	#N/A	0	#N/A
Bacteroidota ; Bacteroidia ; Bacteroidales ; Rikenellaceae ; Alistipes ; NA ; ASV_3736	0	#N/A	-0.775989	1	0	1	0	#N/A	-0.608701	#N/A	-0.753052	#N/A
Bacteroidota ; Bacteroidia ; Bacteroidales ; Rikenellaceae ; Alistipes ; NA ; ASV_3745	0	#N/A	-0.775989	1	0	1	0	#N/A	-0.608701	#N/A	-0.753052	#N/A
Bacteroidota ; Bacteroidia ; Bacteroidales ; Rikenellaceae ; Alistipes ; NA ; ASV_4074	0.456767	#N/A	0	1	0	1	0.624055	#N/A	0	#N/A	0.569408	#N/A
Bacteroidota ; Bacteroidia ; Bacteroidales ; Rikenellaceae ; Alistipes ; NA ; ASV_4102	0.456767	#N/A	0	1	0	1	0.624055	#N/A	0	#N/A	0.569408	#N/A
Bacteroidota ; Bacteroidia ; Bacteroidales ; Rikenellaceae ; Alistipes ; NA ; ASV_4137	0.456767	#N/A	0	1	0	1	0.624055	#N/A	0	#N/A	0.569408	#N/A
Bacteroidota ; Bacteroidia ; Bacteroidales ; Rikenellaceae ; Alistipes ; NA ; ASV_4323	-0.771605	#N/A	0	1	0.794542	1	0	#N/A	0.739894	#N/A	0	#N/A
Bacteroidota ; Bacteroidia ; Bacteroidales ; Rikenellaceae ; Alistipes ; NA ; ASV_4352	-0.771605	#N/A	0	1	0.794542	#N/A	0	#N/A	0.739894	#N/A	0	#N/A
Bacteroidota ; Bacteroidia ; Bacteroidales ; Rikenellaceae ; Alistipes ; NA ; ASV_4562	0	#N/A	-0.655766	1	0	1	0	#N/A	-0.488477	#N/A	-0.632828	#N/A
Bacteroidota ; Bacteroidia ; Bacteroidales ; Rikenellaceae ; Alistipes ; NA ; ASV_4670	0	#N/A	0.601117	1	-0.488476	1	-0.632827	#N/A	0	#N/A	0	#N/A
Bacteroidota ; Bacteroidia ; Bacteroidales ; Rikenellaceae ; Alistipes ; NA ; ASV_5080	0.336543	#N/A	0	1	0	#N/A	0.503832	#N/A	0	#N/A	0.449184	#N/A
Bacteroidota ; Bacteroidia ; Bacteroidales ; Rikenellaceae ; Alistipes ; NA ; ASV_5154	0.336543	#N/A	0	1	0	1	0.503832	#N/A	0	#N/A	0.449184	#N/A
Bacteroidota ; Bacteroidia ; Bacteroidales ; Rikenellaceae ; Alistipes ; NA ; ASV_6675	0.216319	#N/A	0	1	0	#N/A	0.383608	#N/A	0	#N/A	0.32896	#N/A
Bacteroidota ; Bacteroidia ; Bacteroidales ; Rikenellaceae ; Alistipes ; NA ; ASV_6681	0.216319	#N/A	0	1	0	#N/A	0.383608	#N/A	0	#N/A	0.32896	#N/A
Bacteroidota ; Bacteroidia ; Bacteroidales ; Rikenellaceae ; Alistipes ; NA ; ASV_7036	0.216319	#N/A	0	1	0	#N/A	0.383608	#N/A	0	#N/A	0.32896	#N/A
Bacteroidota ; Bacteroidia ; Bacteroidales ; Rikenellaceae ; Alistipes ; NA ; ASV_7523	-0.520703	#N/A	0	1	0.54364	#N/A	0	#N/A	0.488993	#N/A	0	#N/A
Bacteroidota ; Bacteroidia ; Bacteroidales ; Rikenellaceae ; Alistipes ; NA ; ASV_7676	-0.520703	#N/A	0	1	0.54364	1	0	#N/A	0.488993	#N/A	0	#N/A
Bacteroidota ; Bacteroidia ; Bacteroidales ; Rikenellaceae ; Alistipes ; NA ; ASV_8085	0	#N/A	-0.415318	1	0	#N/A	0	#N/A	-0.24803	#N/A	-0.392381	#N/A
Bacteroidota ; Bacteroidia ; Bacteroidales ; Rikenellaceae ; Alistipes ; NA ; ASV_8130	0	#N/A	-0.415318	1	0	#N/A	0	#N/A	-0.24803	#N/A	-0.392381	#N/A
Bacteroidota ; Bacteroidia ; Bacteroidales ; Rikenellaceae ; Alistipes ; NA ; ASV_8338	0	#N/A	-0.415318	1	0	#N/A	0	#N/A	-0.24803	#N/A	-0.392381	#N/A
Bacteroidota ; Bacteroidia ; Bacteroidales ; Rikenellaceae ; Alistipes ; NA ; ASV_8952	0	#N/A	0.338811	1	-0.22617	#N/A	-0.370522	#N/A	0	#N/A	0	#N/A
Bacteroidota ; Bacteroidia ; Bacteroidales ; Rikenellaceae ; Alistipes ; NA ; ASV_9220	0	#N/A	0.338811	1	-0.22617	#N/A	-0.370522	#N/A	0	#N/A	0	#N/A
Bacteroidota ; Bacteroidia ; Bacteroidales ; Rikenellaceae ; unclassified_Rikenellaceae ; NA ; ASV_10847	0	#N/A	0.207658	1	-0.0950174	#N/A	-0.239369	#N/A	0	#N/A	0	#N/A
Bacteroidota ; Bacteroidia ; Bacteroidales ; Rikenellaceae ; unclassified_Rikenellaceae ; NA ; ASV_4795	0	#N/A	0.601117	1	-0.488476	1	-0.632827	#N/A	0	#N/A	0	#N/A
Bacteroidota ; Bacteroidia ; Bacteroidales ; Rikenellaceae ; unclassified_Rikenellaceae ; NA ; ASV_9751	0.0960959	#N/A	0	1	0	#N/A	0.263384	#N/A	0	#N/A	0.208737	#N/A
Bacteroidota ; Bacteroidia ; Bacteroidales ; unclassified_Bacteroidales ; NA ; NA ; ASV_5604	0.336543	#N/A	0	1	0	1	0.503832	#N/A	0	#N/A	0.449184	#N/A
Bacteroidota ; Bacteroidia ; unclassified_Bacteroidia ; NA ; NA ; NA ; ASV_6434	0	#N/A	0.469964	1	-0.357323	1	-0.501675	#N/A	0	#N/A	0	#N/A
Bacteroidota ; Bacteroidia ; unclassified_Bacteroidia ; NA ; NA ; NA ; ASV_7524	-0.520703	#N/A	0	1	0.54364	#N/A	0	#N/A	0.488993	#N/A	0	#N/A
Bacteroidota ; unclassified_Bacteroidota ; NA ; NA ; NA ; NA ; ASV_8777	0	#N/A	0.338811	1	-0.22617	#N/A	-0.370522	#N/A	0	#N/A	0	#N/A
Desulfobacterota ; Desulfovibrionia ; Desulfovibrionales ; Desulfovibrionaceae ; Bilophila ; NA ; ASV_413	-0.771605	#N/A	4.04384	1	-3.30394	1	-4.07555	1	0.739894	#N/A	0	1
Firmicutes ; Bacilli ; Acholeplasmatales ; Acholeplasmataceae ; Anaeroplasma ; NA ; ASV_10077	-0.395253	#N/A	0	1	0.41819	#N/A	0	#N/A	0.363542	#N/A	0	#N/A
Firmicutes ; Bacilli ; Acholeplasmatales ; Acholeplasmataceae ; Anaeroplasma ; NA ; ASV_10178	-0.395253	#N/A	0	1	0.41819	#N/A	0	#N/A	0.363542	#N/A	0	#N/A
Firmicutes ; Bacilli ; Acholeplasmatales ; Acholeplasmataceae ; Anaeroplasma ; NA ; ASV_1031	0	#N/A	0	#N/A	0	#N/A	0	#N/A	0	#N/A	0	#N/A
Firmicutes ; Bacilli ; Acholeplasmatales ; Acholeplasmataceae ; Anaeroplasma ; NA ; ASV_11009	0	#N/A	0.207658	1	-0.0950174	#N/A	-0.239369	#N/A	0	#N/A	0	#N/A
Firmicutes ; Bacilli ; Acholeplasmatales ; Acholeplasmataceae ; Anaeroplasma ; NA ; ASV_1180	0	#N/A	0	#N/A	0	#N/A	0	#N/A	0	#N/A	0	#N/A
Firmicutes ; Bacilli ; Acholeplasmatales ; Acholeplasmataceae ; Anaeroplasma ; NA ; ASV_1474	0	#N/A	0	#N/A	0	#N/A	0	#N/A	0	#N/A	0	#N/A
Firmicutes ; Bacilli ; Acholeplasmatales ; Acholeplasmataceae ; Anaeroplasma ; NA ; ASV_15	-1.63842	0.329205	3.52757	0.265031	0.86889	1	-0.769532	1	4.39646	0.000634374	2.75804	0.144058
Firmicutes ; Bacilli ; Acholeplasmatales ; Acholeplasmataceae ; Anaeroplasma ; NA ; ASV_1574	0	#N/A	0	#N/A	0	#N/A	0	#N/A	0	#N/A	0	#N/A
Firmicutes ; Bacilli ; Acholeplasmatales ; Acholeplasmataceae ; Anaeroplasma ; NA ; ASV_1587	0	#N/A	0	#N/A	0	#N/A	0	#N/A	0	#N/A	0	#N/A
Firmicutes ; Bacilli ; Acholeplasmatales ; Acholeplasmataceae ; Anaeroplasma ; NA ; ASV_1650	0	#N/A	0	#N/A	0	#N/A	0	#N/A	0	#N/A	0	#N/A
Firmicutes ; Bacilli ; Acholeplasmatales ; Acholeplasmataceae ; Anaeroplasma ; NA ; ASV_1703	1.65875	#N/A	0	1	0	1	1.82604	1	0	#N/A	1.77139	#N/A
Firmicutes ; Bacilli ; Acholeplasmatales ; Acholeplasmataceae ; Anaeroplasma ; NA ; ASV_1796	-2.15263	#N/A	0	1	2.17557	1	0	1	2.12092	#N/A	0	#N/A
Firmicutes ; Bacilli ; Acholeplasmatales ; Acholeplasmataceae ; Anaeroplasma ; NA ; ASV_1860	0	#N/A	1.69215	1	-1.57951	1	-1.72386	1	0	#N/A	0	#N/A
Firmicutes ; Bacilli ; Acholeplasmatales ; Acholeplasmataceae ; Anaeroplasma ; NA ; ASV_1986	0	#N/A	1.71312	1	-1.60048	1	-1.74483	1	0	#N/A	0	#N/A
Firmicutes ; Bacilli ; Acholeplasmatales ; Acholeplasmataceae ; Anaeroplasma ; NA ; ASV_1995	0	#N/A	1.55056	1	-1.43792	1	-1.58228	1	0	#N/A	0	#N/A
Firmicutes ; Bacilli ; Acholeplasmatales ; Acholeplasmataceae ; Anaeroplasma ; NA ; ASV_1996	0	#N/A	1.55056	1	-1.43792	1	-1.58228	1	0	#N/A	0	#N/A
Firmicutes ; Bacilli ; Acholeplasmatales ; Acholeplasmataceae ; Anaeroplasma ; NA ; ASV_2000	0	#N/A	1.56147	1	-1.44883	1	-1.59318	1	0	#N/A	0	#N/A
Firmicutes ; Bacilli ; Acholeplasmatales ; Acholeplasmataceae ; Anaeroplasma ; NA ; ASV_2031	1.22373	#N/A	0	1	0	1	1.39102	1	0	#N/A	1.33637	#N/A
Firmicutes ; Bacilli ; Acholeplasmatales ; Acholeplasmataceae ; Anaeroplasma ; NA ; ASV_2249	-1.28984	#N/A	0	1	1.31277	1	0	1	1.25813	#N/A	0	#N/A
Firmicutes ; Bacilli ; Acholeplasmatales ; Acholeplasmataceae ; Anaeroplasma ; NA ; ASV_2255	-1.46545	#N/A	0	1	1.48839	1	0	1	1.43374	#N/A	0	#N/A
Firmicutes ; Bacilli ; Acholeplasmatales ; Acholeplasmataceae ; Anaeroplasma ; NA ; ASV_2423	-1.30119	#N/A	0	1	1.32413	1	0	1	1.26948	#N/A	0	#N/A
Firmicutes ; Bacilli ; Acholeplasmatales ; Acholeplasmataceae ; Anaeroplasma ; NA ; ASV_2459	-1.21836	#N/A	0	1	1.2413	1	0	1	1.18665	#N/A	0	#N/A
Firmicutes ; Bacilli ; Acholeplasmatales ; Acholeplasmataceae ; Anaeroplasma ; NA ; ASV_2713	-1.15743	#N/A	0	1	1.18037	1	0	1	1.12572	#N/A	0	#N/A
Firmicutes ; Bacilli ; Acholeplasmatales ; Acholeplasmataceae ; Anaeroplasma ; NA ; ASV_2727	-1.15743	#N/A	0	1	1.18037	1	0	1	1.12572	#N/A	0	#N/A
Firmicutes ; Bacilli ; Acholeplasmatales ; Acholeplasmataceae ; Anaeroplasma ; NA ; ASV_3492	0.57699	#N/A	0	1	0	1	0.744279	1	0	#N/A	0.689631	#N/A
Firmicutes ; Bacilli ; Acholeplasmatales ; Acholeplasmataceae ; Anaeroplasma ; NA ; ASV_3638	-0.897055	#N/A	0	1	0.919992	1	0	1	0.865345	#N/A	0	#N/A
Firmicutes ; Bacilli ; Acholeplasmatales ; Acholeplasmataceae ; Anaeroplasma ; NA ; ASV_3681	0.57699	#N/A	0	1	0	1	0.744279	#N/A	0	#N/A	0.689631	#N/A
Firmicutes ; Bacilli ; Acholeplasmatales ; Acholeplasmataceae ; Anaeroplasma ; NA ; ASV_3885	0	#N/A	0.73227	1	-0.619629	1	-0.76398	#N/A	0	#N/A	0	#N/A
Firmicutes ; Bacilli ; Acholeplasmatales ; Acholeplasmataceae ; Anaeroplasma ; NA ; ASV_4279	-0.771605	#N/A	0	1	0.794542	1	0	1	0.739894	#N/A	0	#N/A
Firmicutes ; Bacilli ; Acholeplasmatales ; Acholeplasmataceae ; Anaeroplasma ; NA ; ASV_4494	0	#N/A	-0.655766	1	0	1	0	#N/A	-0.488477	#N/A	-0.632828	#N/A
Firmicutes ; Bacilli ; Acholeplasmatales ; Acholeplasmataceae ; Anaeroplasma ; NA ; ASV_4946	0.336543	#N/A	0	1	0	1	0.503832	#N/A	0	#N/A	0.449184	#N/A
Firmicutes ; Bacilli ; Acholeplasmatales ; Acholeplasmataceae ; Anaeroplasma ; NA ; ASV_5191	0.336543	#N/A	0	1	0	#N/A	0.503832	#N/A	0	#N/A	0.449184	#N/A
Firmicutes ; Bacilli ; Acholeplasmatales ; Acholeplasmataceae ; Anaeroplasma ; NA ; ASV_5468	-0.646154	#N/A	0	1	0.669091	#N/A	0	#N/A	0.614444	#N/A	0	#N/A
Firmicutes ; Bacilli ; Acholeplasmatales ; Acholeplasmataceae ; Anaeroplasma ; NA ; ASV_6445	0	#N/A	0.469964	1	-0.357323	1	-0.501675	#N/A	0	#N/A	0	#N/A
Firmicutes ; Bacilli ; Acholeplasmatales ; Acholeplasmataceae ; Anaeroplasma ; NA ; ASV_6679	0.216319	#N/A	0	1	0	#N/A	0.383608	#N/A	0	#N/A	0.32896	#N/A
Firmicutes ; Bacilli ; Acholeplasmatales ; Acholeplasmataceae ; Anaeroplasma ; NA ; ASV_6965	0.216319	#N/A	0	1	0	#N/A	0.383608	#N/A	0	#N/A	0.32896	#N/A
Firmicutes ; Bacilli ; Acholeplasmatales ; Acholeplasmataceae ; Anaeroplasma ; NA ; ASV_7542	-0.520703	#N/A	0	1	0.54364	#N/A	0	#N/A	0.488993	#N/A	0	#N/A
Firmicutes ; Bacilli ; Acholeplasmatales ; Acholeplasmataceae ; Anaeroplasma ; NA ; ASV_7589	-0.520703	#N/A	0	1	0.54364	#N/A	0	#N/A	0.488993	#N/A	0	#N/A
Firmicutes ; Bacilli ; Acholeplasmatales ; Acholeplasmataceae ; Anaeroplasma ; NA ; ASV_7603	-0.520703	#N/A	0	1	0.54364	1	0	#N/A	0.488993	#N/A	0	#N/A
Firmicutes ; Bacilli ; Acholeplasmatales ; Acholeplasmataceae ; Anaeroplasma ; NA ; ASV_7872	0.216319	#N/A	0	1	0	#N/A	0.383608	#N/A	0	#N/A	0.32896	#N/A
Firmicutes ; Bacilli ; Acholeplasmatales ; Acholeplasmataceae ; Anaeroplasma ; NA ; ASV_7873	0.216319	#N/A	0	1	0	#N/A	0.383608	#N/A	0	#N/A	0.32896	#N/A
Firmicutes ; Bacilli ; Acholeplasmatales ; Acholeplasmataceae ; Anaeroplasma ; NA ; ASV_8041	0	#N/A	-0.415318	1	0	#N/A	0	#N/A	-0.24803	#N/A	-0.392381	#N/A
Firmicutes ; Bacilli ; Acholeplasmatales ; Acholeplasmataceae ; Anaeroplasma ; NA ; ASV_8851	0	#N/A	0.338811	1	-0.22617	#N/A	-0.370522	#N/A	0	#N/A	0	#N/A
Firmicutes ; Bacilli ; Acholeplasmatales ; Acholeplasmataceae ; Anaeroplasma ; NA ; ASV_8900	0	#N/A	0.338811	1	-0.22617	#N/A	-0.370522	#N/A	0	#N/A	0	#N/A
Firmicutes ; Bacilli ; Acholeplasmatales ; Acholeplasmataceae ; Anaeroplasma ; NA ; ASV_957	0	#N/A	3.37555	1	-3.26291	1	-3.40726	1	0	#N/A	0	#N/A
Firmicutes ; Bacilli ; Bacillales ; Planococcaceae ; Lysinibacillus ; NA ; ASV_2391	0.336543	#N/A	-0.295095	1	0	1	0.503832	#N/A	-0.127806	#N/A	0.208737	#N/A
Firmicutes ; Bacilli ; Bacillales ; Planococcaceae ; Lysinibacillus ; NA ; ASV_8966	0	#N/A	0.338811	1	-0.22617	#N/A	-0.370522	#N/A	0	#N/A	0	#N/A
Firmicutes ; Bacilli ; Bacillales ; unclassified_Bacillales ; NA ; NA ; ASV_495	-0.144351	#N/A	3.1871	1	-3.07446	1	-3.21881	1	0.112641	#N/A	-0.0317105	#N/A
Firmicutes ; Bacilli ; Bacillales ; unclassified_Bacillales ; NA ; NA ; ASV_918	-2.81215	#N/A	0	1	2.83508	1	0	1	2.78043	#N/A	0	#N/A
Firmicutes ; Bacilli ; Erysipelotrichales ; Erysipelatoclostridiaceae ; Erysipelatoclostridium ; NA ; ASV_10308	0.0960959	#N/A	0	1	0	#N/A	0.263384	#N/A	0	#N/A	0.208737	#N/A
Firmicutes ; Bacilli ; Erysipelotrichales ; Erysipelatoclostridiaceae ; Erysipelatoclostridium ; NA ; ASV_1040	2.46658	#N/A	0.153684	1	-0.88261	1	1.58397	1	-0.728926	#N/A	1.73766	#N/A
Firmicutes ; Bacilli ; Erysipelotrichales ; Erysipelatoclostridiaceae ; Erysipelatoclostridium ; NA ; ASV_10408	0	#N/A	-0.295095	1	0	#N/A	0	#N/A	-0.127806	#N/A	-0.272158	#N/A
Firmicutes ; Bacilli ; Erysipelotrichales ; Erysipelatoclostridiaceae ; Erysipelatoclostridium ; NA ; ASV_10656	0	#N/A	-0.295095	1	0	#N/A	0	#N/A	-0.127806	#N/A	-0.272158	#N/A
Firmicutes ; Bacilli ; Erysipelotrichales ; Erysipelatoclostridiaceae ; Erysipelatoclostridium ; NA ; ASV_10691	0	#N/A	0.207658	1	-0.0950174	#N/A	-0.239369	#N/A	0	#N/A	0	#N/A
Firmicutes ; Bacilli ; Erysipelotrichales ; Erysipelatoclostridiaceae ; Erysipelatoclostridium ; NA ; ASV_11008	0	#N/A	0.207658	1	-0.0950174	#N/A	-0.239369	#N/A	0	#N/A	0	#N/A
Firmicutes ; Bacilli ; Erysipelotrichales ; Erysipelatoclostridiaceae ; Erysipelatoclostridium ; NA ; ASV_11348	0	#N/A	-0.174871	1	0	#N/A	0	#N/A	-0.00758273	#N/A	-0.151934	#N/A
Firmicutes ; Bacilli ; Erysipelotrichales ; Erysipelatoclostridiaceae ; Erysipelatoclostridium ; NA ; ASV_1229	0.745034	#N/A	0.601117	1	0.0133266	1	0.75836	1	0.614444	#N/A	1.35948	#N/A
Firmicutes ; Bacilli ; Erysipelotrichales ; Erysipelatoclostridiaceae ; Erysipelatoclostridium ; NA ; ASV_1783	1.08564	#N/A	0	1	0	1	1.25293	1	0	#N/A	1.19828	#N/A
Firmicutes ; Bacilli ; Erysipelotrichales ; Erysipelatoclostridiaceae ; Erysipelatoclostridium ; NA ; ASV_1811	1.66789	#N/A	0	1	0	1	1.83518	1	0	#N/A	1.78054	#N/A
Firmicutes ; Bacilli ; Erysipelotrichales ; Erysipelatoclostridiaceae ; Erysipelatoclostridium ; NA ; ASV_210	2.0587	0.100746	-0.188799	1	0.0462097	1	2.10491	0.574567	-0.142589	1	1.91611	0.303343
Firmicutes ; Bacilli ; Erysipelotrichales ; Erysipelatoclostridiaceae ; Erysipelatoclostridium ; NA ; ASV_2457	-1.15149	#N/A	0	1	1.17443	1	0	#N/A	1.11978	#N/A	0	#N/A
Firmicutes ; Bacilli ; Erysipelotrichales ; Erysipelatoclostridiaceae ; Erysipelatoclostridium ; NA ; ASV_2666	0.817437	#N/A	0	1	0	1	0.984726	#N/A	0	#N/A	0.930078	#N/A
Firmicutes ; Bacilli ; Erysipelotrichales ; Erysipelatoclostridiaceae ; Erysipelatoclostridium ; NA ; ASV_2758	-1.15743	#N/A	0	1	1.18037	1	0	1	1.12572	#N/A	0	#N/A
Firmicutes ; Bacilli ; Erysipelotrichales ; Erysipelatoclostridiaceae ; Erysipelatoclostridium ; NA ; ASV_281	3.8862	0.000291028	-0.840809	1	-1.58908	1	2.29712	0.372663	-2.42988	0.115195	1.45631	0.58578
Firmicutes ; Bacilli ; Erysipelotrichales ; Erysipelatoclostridiaceae ; Erysipelatoclostridium ; NA ; ASV_2834	0	#N/A	-1.02453	1	0	1	0	#N/A	-0.857244	#N/A	-1.00159	#N/A
Firmicutes ; Bacilli ; Erysipelotrichales ; Erysipelatoclostridiaceae ; Erysipelatoclostridium ; NA ; ASV_3111	0	#N/A	-0.655766	1	0	1	0	#N/A	-0.488477	#N/A	-0.632828	#N/A
Firmicutes ; Bacilli ; Erysipelotrichales ; Erysipelatoclostridiaceae ; Erysipelatoclostridium ; NA ; ASV_3470	0.57699	#N/A	0	1	0	1	0.744279	#N/A	0	#N/A	0.689631	#N/A
Firmicutes ; Bacilli ; Erysipelotrichales ; Erysipelatoclostridiaceae ; Erysipelatoclostridium ; NA ; ASV_3577	-0.897055	#N/A	0	1	0.919992	1	0	1	0.865345	#N/A	0	#N/A
Firmicutes ; Bacilli ; Erysipelotrichales ; Erysipelatoclostridiaceae ; Erysipelatoclostridium ; NA ; ASV_364	1.51566	0.462057	0.626132	1	0.517004	1	2.03266	1	1.14314	0.728046	2.65879	0.309971
Firmicutes ; Bacilli ; Erysipelotrichales ; Erysipelatoclostridiaceae ; Erysipelatoclostridium ; NA ; ASV_3704	0	#N/A	-0.775989	1	0	1	0	#N/A	-0.608701	#N/A	-0.753052	#N/A
Firmicutes ; Bacilli ; Erysipelotrichales ; Erysipelatoclostridiaceae ; Erysipelatoclostridium ; NA ; ASV_3707	0	#N/A	-0.775989	1	0	1	0	#N/A	-0.608701	#N/A	-0.753052	#N/A
Firmicutes ; Bacilli ; Erysipelotrichales ; Erysipelatoclostridiaceae ; Erysipelatoclostridium ; NA ; ASV_3737	0	#N/A	-0.775989	1	0	1	0	#N/A	-0.608701	#N/A	-0.753052	#N/A
Firmicutes ; Bacilli ; Erysipelotrichales ; Erysipelatoclostridiaceae ; Erysipelatoclostridium ; NA ; ASV_4060	0.456767	#N/A	0	1	0	1	0.624055	#N/A	0	#N/A	0.569408	#N/A
Firmicutes ; Bacilli ; Erysipelotrichales ; Erysipelatoclostridiaceae ; Erysipelatoclostridium ; NA ; ASV_4073	0.456767	#N/A	0	1	0	1	0.624055	#N/A	0	#N/A	0.569408	#N/A
Firmicutes ; Bacilli ; Erysipelotrichales ; Erysipelatoclostridiaceae ; Erysipelatoclostridium ; NA ; ASV_5088	0.336543	#N/A	0	1	0	#N/A	0.503832	#N/A	0	#N/A	0.449184	#N/A
Firmicutes ; Bacilli ; Erysipelotrichales ; Erysipelatoclostridiaceae ; Erysipelatoclostridium ; NA ; ASV_5237	-0.646154	#N/A	0	1	0.669091	1	0	#N/A	0.614444	#N/A	0	#N/A
Firmicutes ; Bacilli ; Erysipelotrichales ; Erysipelatoclostridiaceae ; Erysipelatoclostridium ; NA ; ASV_5471	-0.646154	#N/A	0	1	0.669091	#N/A	0	#N/A	0.614444	#N/A	0	#N/A
Firmicutes ; Bacilli ; Erysipelotrichales ; Erysipelatoclostridiaceae ; Erysipelatoclostridium ; NA ; ASV_5806	0	#N/A	-0.535542	1	0	1	0	#N/A	-0.368254	#N/A	-0.512605	#N/A
Firmicutes ; Bacilli ; Erysipelotrichales ; Erysipelatoclostridiaceae ; Erysipelatoclostridium ; NA ; ASV_5903	0	#N/A	-0.535542	1	0	1	0	#N/A	-0.368254	#N/A	-0.512605	#N/A
Firmicutes ; Bacilli ; Erysipelotrichales ; Erysipelatoclostridiaceae ; Erysipelatoclostridium ; NA ; ASV_591	0.426911	#N/A	1.90352	1	-0.22692	1	0.199991	1	1.6766	0.699924	2.10351	0.817425
Firmicutes ; Bacilli ; Erysipelotrichales ; Erysipelatoclostridiaceae ; Erysipelatoclostridium ; NA ; ASV_5983	0	#N/A	-0.535542	1	0	#N/A	0	#N/A	-0.368254	#N/A	-0.512605	#N/A
Firmicutes ; Bacilli ; Erysipelotrichales ; Erysipelatoclostridiaceae ; Erysipelatoclostridium ; NA ; ASV_6071	0	#N/A	0.469964	1	-0.357323	1	-0.501675	#N/A	0	#N/A	0	#N/A
Firmicutes ; Bacilli ; Erysipelotrichales ; Erysipelatoclostridiaceae ; Erysipelatoclostridium ; NA ; ASV_6271	0	#N/A	0.469964	1	-0.357323	1	-0.501675	#N/A	0	#N/A	0	#N/A
Firmicutes ; Bacilli ; Erysipelotrichales ; Erysipelatoclostridiaceae ; Erysipelatoclostridium ; NA ; ASV_6493	0.336543	#N/A	0	1	0	1	0.503832	#N/A	0	#N/A	0.449184	#N/A
Firmicutes ; Bacilli ; Erysipelotrichales ; Erysipelatoclostridiaceae ; Erysipelatoclostridium ; NA ; ASV_6495	0.336543	#N/A	0	1	0	1	0.503832	#N/A	0	#N/A	0.449184	#N/A
Firmicutes ; Bacilli ; Erysipelotrichales ; Erysipelatoclostridiaceae ; Erysipelatoclostridium ; NA ; ASV_6546	0.216319	#N/A	0	1	0	#N/A	0.383608	#N/A	0	#N/A	0.32896	#N/A
Firmicutes ; Bacilli ; Erysipelotrichales ; Erysipelatoclostridiaceae ; Erysipelatoclostridium ; NA ; ASV_6612	0.216319	#N/A	0	1	0	#N/A	0.383608	#N/A	0	#N/A	0.32896	#N/A
Firmicutes ; Bacilli ; Erysipelotrichales ; Erysipelatoclostridiaceae ; Erysipelatoclostridium ; NA ; ASV_6878	0.216319	#N/A	0	1	0	1	0.383608	#N/A	0	#N/A	0.32896	#N/A
Firmicutes ; Bacilli ; Erysipelotrichales ; Erysipelatoclostridiaceae ; Erysipelatoclostridium ; NA ; ASV_694	2.44975	#N/A	1.06642	1	-2.88061	1	-0.430857	1	-1.81419	#N/A	0.635568	1
Firmicutes ; Bacilli ; Erysipelotrichales ; Erysipelatoclostridiaceae ; Erysipelatoclostridium ; NA ; ASV_7074	-0.520703	#N/A	0	1	0.54364	#N/A	0	#N/A	0.488993	#N/A	0	#N/A
Firmicutes ; Bacilli ; Erysipelotrichales ; Erysipelatoclostridiaceae ; Erysipelatoclostridium ; NA ; ASV_814	2.97065	#N/A	1.26014	1	-2.51009	1	0.460565	1	-1.24994	#N/A	1.72071	0.957207
Firmicutes ; Bacilli ; Erysipelotrichales ; Erysipelatoclostridiaceae ; Erysipelatoclostridium ; NA ; ASV_8217	0	#N/A	-0.415318	1	0	#N/A	0	#N/A	-0.24803	#N/A	-0.392381	#N/A
Firmicutes ; Bacilli ; Erysipelotrichales ; Erysipelatoclostridiaceae ; Erysipelatoclostridium ; NA ; ASV_8347	0	#N/A	-0.415318	1	0	#N/A	0	#N/A	-0.24803	#N/A	-0.392381	#N/A
Firmicutes ; Bacilli ; Erysipelotrichales ; Erysipelatoclostridiaceae ; Erysipelatoclostridium ; NA ; ASV_8690	0	#N/A	0.338811	1	-0.22617	1	-0.370522	#N/A	0	#N/A	0	#N/A
Firmicutes ; Bacilli ; Erysipelotrichales ; Erysipelatoclostridiaceae ; Erysipelatoclostridium ; NA ; ASV_9666	0.0960959	#N/A	0	1	0	#N/A	0.263384	#N/A	0	#N/A	0.208737	#N/A
Firmicutes ; Bacilli ; Erysipelotrichales ; Erysipelatoclostridiaceae ; Erysipelatoclostridium ; NA ; ASV_9707	0.0960959	#N/A	0	1	0	#N/A	0.263384	#N/A	0	#N/A	0.208737	#N/A
Firmicutes ; Bacilli ; Erysipelotrichales ; Erysipelatoclostridiaceae ; Erysipelatoclostridium ; NA ; ASV_9812	0.0960959	#N/A	0	1	0	#N/A	0.263384	#N/A	0	#N/A	0.208737	#N/A
Firmicutes ; Bacilli ; Erysipelotrichales ; Erysipelatoclostridiaceae ; Erysipelatoclostridium ; NA ; ASV_9992	-0.395253	#N/A	0	1	0.41819	#N/A	0	#N/A	0.363542	#N/A	0	#N/A
Firmicutes ; Bacilli ; Erysipelotrichales ; Erysipelatoclostridiaceae ; unclassified_Erysipelatoclostridiaceae ; NA ; ASV_10098	-0.395253	#N/A	0	1	0.41819	#N/A	0	#N/A	0.363542	#N/A	0	#N/A
Firmicutes ; Bacilli ; Erysipelotrichales ; Erysipelatoclostridiaceae ; unclassified_Erysipelatoclostridiaceae ; NA ; ASV_10248	0.0960959	#N/A	0	1	0	#N/A	0.263384	#N/A	0	#N/A	0.208737	#N/A
Firmicutes ; Bacilli ; Erysipelotrichales ; Erysipelatoclostridiaceae ; unclassified_Erysipelatoclostridiaceae ; NA ; ASV_10276	0.0960959	#N/A	0	1	0	#N/A	0.263384	#N/A	0	#N/A	0.208737	#N/A
Firmicutes ; Bacilli ; Erysipelotrichales ; Erysipelatoclostridiaceae ; unclassified_Erysipelatoclostridiaceae ; NA ; ASV_10495	0	#N/A	-0.295095	1	0	#N/A	0	#N/A	-0.127806	#N/A	-0.272158	#N/A
Firmicutes ; Bacilli ; Erysipelotrichales ; Erysipelatoclostridiaceae ; unclassified_Erysipelatoclostridiaceae ; NA ; ASV_10622	0	#N/A	-0.295095	1	0	#N/A	0	#N/A	-0.127806	#N/A	-0.272158	#N/A
Firmicutes ; Bacilli ; Erysipelotrichales ; Erysipelatoclostridiaceae ; unclassified_Erysipelatoclostridiaceae ; NA ; ASV_10867	0	#N/A	0.207658	1	-0.0950174	#N/A	-0.239369	#N/A	0	#N/A	0	#N/A
Firmicutes ; Bacilli ; Erysipelotrichales ; Erysipelatoclostridiaceae ; unclassified_Erysipelatoclostridiaceae ; NA ; ASV_11460	0	#N/A	0.0765053	1	0.0361356	#N/A	-0.108216	#N/A	0	#N/A	0	#N/A
Firmicutes ; Bacilli ; Erysipelotrichales ; Erysipelatoclostridiaceae ; unclassified_Erysipelatoclostridiaceae ; NA ; ASV_11467	-0.0241277	#N/A	0	1	0	#N/A	0.143161	#N/A	0	#N/A	0.0885131	#N/A
Firmicutes ; Bacilli ; Erysipelotrichales ; Erysipelatoclostridiaceae ; unclassified_Erysipelatoclostridiaceae ; NA ; ASV_4154	0.456767	#N/A	0	1	0	1	0.624055	#N/A	0	#N/A	0.569408	#N/A
Firmicutes ; Bacilli ; Erysipelotrichales ; Erysipelatoclostridiaceae ; unclassified_Erysipelatoclostridiaceae ; NA ; ASV_4290	-0.771605	#N/A	0	1	0.794542	1	0	1	0.739894	#N/A	0	#N/A
Firmicutes ; Bacilli ; Erysipelotrichales ; Erysipelatoclostridiaceae ; unclassified_Erysipelatoclostridiaceae ; NA ; ASV_4447	0.456767	#N/A	0	1	0	1	0.624055	#N/A	0	#N/A	0.569408	#N/A
Firmicutes ; Bacilli ; Erysipelotrichales ; Erysipelatoclostridiaceae ; unclassified_Erysipelatoclostridiaceae ; NA ; ASV_5010	0.336543	#N/A	0	1	0	1	0.503832	#N/A	0	#N/A	0.449184	#N/A
Firmicutes ; Bacilli ; Erysipelotrichales ; Erysipelatoclostridiaceae ; unclassified_Erysipelatoclostridiaceae ; NA ; ASV_6269	0	#N/A	0.469964	1	-0.357323	1	-0.501675	#N/A	0	#N/A	0	#N/A
Firmicutes ; Bacilli ; Erysipelotrichales ; Erysipelatoclostridiaceae ; unclassified_Erysipelatoclostridiaceae ; NA ; ASV_8163	0	#N/A	-0.415318	1	0	#N/A	0	#N/A	-0.24803	#N/A	-0.392381	#N/A
Firmicutes ; Bacilli ; Erysipelotrichales ; Erysipelatoclostridiaceae ; unclassified_Erysipelatoclostridiaceae ; NA ; ASV_9712	0.0960959	#N/A	0	1	0	#N/A	0.263384	#N/A	0	#N/A	0.208737	#N/A
Firmicutes ; Bacilli ; Erysipelotrichales ; Erysipelotrichaceae ; [Clostridium] innocuum group ; NA ; ASV_1362	0	#N/A	0	#N/A	0	#N/A	0	#N/A	0	#N/A	0	#N/A
Firmicutes ; Bacilli ; Erysipelotrichales ; Erysipelotrichaceae ; [Clostridium] innocuum group ; NA ; ASV_761	0	#N/A	0	#N/A	0	#N/A	0	#N/A	0	#N/A	0	#N/A
Firmicutes ; Bacilli ; Erysipelotrichales ; Erysipelotrichaceae ; [Clostridium] innocuum group ; NA ; ASV_9887	-0.395253	#N/A	0	1	0.41819	#N/A	0	#N/A	0.363542	#N/A	0	#N/A
Firmicutes ; Bacilli ; Erysipelotrichales ; Erysipelotrichaceae ; Faecalitalea ; NA ; ASV_3972	0	#N/A	0.73227	1	-0.619629	1	-0.76398	#N/A	0	#N/A	0	#N/A
Firmicutes ; Bacilli ; Erysipelotrichales ; Erysipelotrichaceae ; Faecalitalea ; NA ; ASV_4792	0	#N/A	0.601117	1	-0.488476	1	-0.632827	#N/A	0	#N/A	0	#N/A
Firmicutes ; Bacilli ; Erysipelotrichales ; Erysipelotrichaceae ; Faecalitalea ; NA ; ASV_550	0	#N/A	1.50518	1	-4.96307	1	-5.10743	1	-3.45789	0.651978	-3.60224	0.865128
Firmicutes ; Bacilli ; Erysipelotrichales ; Erysipelotrichaceae ; Faecalitalea ; NA ; ASV_6967	0.216319	#N/A	0	1	0	#N/A	0.383608	#N/A	0	#N/A	0.32896	#N/A
Firmicutes ; Bacilli ; Erysipelotrichales ; Erysipelotrichaceae ; Faecalitalea ; NA ; ASV_7172	-0.520703	#N/A	0	1	0.54364	1	0	#N/A	0.488993	#N/A	0	#N/A
Firmicutes ; Bacilli ; Erysipelotrichales ; Erysipelotrichaceae ; Faecalitalea ; NA ; ASV_7239	-0.520703	#N/A	0	1	0.54364	#N/A	0	#N/A	0.488993	#N/A	0	#N/A
Firmicutes ; Bacilli ; Erysipelotrichales ; Erysipelotrichaceae ; Faecalitalea ; NA ; ASV_8461	0	#N/A	-0.415318	1	0	#N/A	0	#N/A	-0.24803	#N/A	-0.392381	#N/A
Firmicutes ; Bacilli ; Erysipelotrichales ; Erysipelotrichaceae ; Faecalitalea ; NA ; ASV_9223	0	#N/A	0.338811	1	-0.22617	#N/A	-0.370522	#N/A	0	#N/A	0	#N/A
Firmicutes ; Bacilli ; Erysipelotrichales ; Erysipelotrichaceae ; Merdibacter ; NA ; ASV_1335	0	#N/A	-1.02453	1	0	1	0	1	-0.857244	#N/A	-1.00159	#N/A
Firmicutes ; Bacilli ; Erysipelotrichales ; Erysipelotrichaceae ; Merdibacter ; NA ; ASV_2345	0	#N/A	1.3008	1	-1.18816	1	-1.33251	1	0	#N/A	0	#N/A
Firmicutes ; Bacilli ; Erysipelotrichales ; Erysipelotrichaceae ; Merdibacter ; NA ; ASV_2446	-1.30119	#N/A	0	1	1.32413	1	0	1	1.26948	#N/A	0	#N/A
Firmicutes ; Bacilli ; Erysipelotrichales ; Erysipelotrichaceae ; Merdibacter ; NA ; ASV_266	2.11567	0.0818769	-0.294194	1	-0.55533	1	1.56034	1	-0.849524	0.728046	1.26615	0.722995
Firmicutes ; Bacilli ; Erysipelotrichales ; Erysipelotrichaceae ; Merdibacter ; NA ; ASV_2954	0	#N/A	0.995254	1	-0.882613	1	-1.02696	1	0	#N/A	0	#N/A
Firmicutes ; Bacilli ; Erysipelotrichales ; Erysipelotrichaceae ; Merdibacter ; NA ; ASV_3419	0.697214	#N/A	0	1	0	1	0.864502	1	0	#N/A	0.809855	#N/A
Firmicutes ; Bacilli ; Erysipelotrichales ; Erysipelotrichaceae ; Merdibacter ; NA ; ASV_4063	0.456767	#N/A	0	1	0	1	0.624055	#N/A	0	#N/A	0.569408	#N/A
Firmicutes ; Bacilli ; Erysipelotrichales ; Erysipelotrichaceae ; Merdibacter ; NA ; ASV_5509	-0.646154	#N/A	0	1	0.669091	1	0	#N/A	0.614444	#N/A	0	#N/A
Firmicutes ; Bacilli ; Erysipelotrichales ; Erysipelotrichaceae ; Merdibacter ; NA ; ASV_6756	0.216319	#N/A	0	1	0	#N/A	0.383608	#N/A	0	#N/A	0.32896	#N/A
Firmicutes ; Bacilli ; Erysipelotrichales ; Erysipelotrichaceae ; Merdibacter ; NA ; ASV_8604	0	#N/A	0.338811	1	-0.22617	#N/A	-0.370522	#N/A	0	#N/A	0	#N/A
Firmicutes ; Bacilli ; Erysipelotrichales ; Erysipelotrichaceae ; Merdibacter ; NA ; ASV_9279	0	#N/A	0.338811	1	-0.22617	#N/A	-0.370522	#N/A	0	#N/A	0	#N/A
Firmicutes ; Bacilli ; Erysipelotrichales ; Erysipelotrichaceae ; Merdibacter ; NA ; ASV_9703	0.0960959	#N/A	0	1	0	#N/A	0.263384	#N/A	0	#N/A	0.208737	#N/A
Firmicutes ; Bacilli ; Erysipelotrichales ; Erysipelotrichaceae ; unclassified_Erysipelotrichaceae ; NA ; ASV_11002	0	#N/A	0.207658	1	-0.0950174	#N/A	-0.239369	#N/A	0	#N/A	0	#N/A
Firmicutes ; Bacilli ; Erysipelotrichales ; Erysipelotrichaceae ; unclassified_Erysipelotrichaceae ; NA ; ASV_1424	0	#N/A	0	#N/A	0	#N/A	0	#N/A	0	#N/A	0	#N/A
Firmicutes ; Bacilli ; Erysipelotrichales ; Erysipelotrichaceae ; unclassified_Erysipelotrichaceae ; NA ; ASV_1715	1.38383	#N/A	0	1	0	1	1.55112	1	0	#N/A	1.49648	#N/A
Firmicutes ; Bacilli ; Erysipelotrichales ; Erysipelotrichaceae ; unclassified_Erysipelotrichaceae ; NA ; ASV_253	1.08669	0.613901	0.398637	1	-1.55589	1	-0.469207	1	-1.15726	0.707433	-0.0705702	1
Firmicutes ; Bacilli ; Erysipelotrichales ; Erysipelotrichaceae ; unclassified_Erysipelotrichaceae ; NA ; ASV_3820	0	#N/A	-0.775989	1	0	1	0	#N/A	-0.608701	#N/A	-0.753052	#N/A
Firmicutes ; Bacilli ; Erysipelotrichales ; Erysipelotrichaceae ; unclassified_Erysipelotrichaceae ; NA ; ASV_520	1.85588	0.754154	-4.55292	1	3.75346	1	5.60934	0.967793	-0.799463	0.963834	1.05641	1
Firmicutes ; Bacilli ; Erysipelotrichales ; Erysipelotrichaceae ; unclassified_Erysipelotrichaceae ; NA ; ASV_549	1.90152	#N/A	-0.459203	1	0.192795	1	2.09432	1	-0.266408	1	1.63512	0.957207
Firmicutes ; Bacilli ; Erysipelotrichales ; Erysipelotrichaceae ; unclassified_Erysipelotrichaceae ; NA ; ASV_604	0.289294	#N/A	-1.49614	1	3.22284	1	3.51213	1	1.7267	#N/A	2.01599	0.963913
Firmicutes ; Bacilli ; Erysipelotrichales ; Erysipelotrichaceae ; unclassified_Erysipelotrichaceae ; NA ; ASV_9214	0	#N/A	0.338811	1	-0.22617	#N/A	-0.370522	#N/A	0	#N/A	0	#N/A
Firmicutes ; Bacilli ; Lactobacillales ; Enterococcaceae ; Enterococcus ; NA ; ASV_3454	0.57699	#N/A	0	1	0	1	0.744279	#N/A	0	#N/A	0.689631	#N/A
Firmicutes ; Bacilli ; Lactobacillales ; Enterococcaceae ; Enterococcus ; NA ; ASV_4903	0	#N/A	0.601117	1	-0.488476	1	-0.632827	#N/A	0	#N/A	0	#N/A
Firmicutes ; Bacilli ; Lactobacillales ; Enterococcaceae ; Enterococcus ; NA ; ASV_4981	0.336543	#N/A	0	1	0	1	0.503832	#N/A	0	#N/A	0.449184	#N/A
Firmicutes ; Bacilli ; Lactobacillales ; Enterococcaceae ; Enterococcus ; NA ; ASV_5561	-0.646154	#N/A	0	1	0.669091	#N/A	0	#N/A	0.614444	#N/A	0	#N/A
Firmicutes ; Bacilli ; Lactobacillales ; Enterococcaceae ; Enterococcus ; NA ; ASV_642	5.56917	#N/A	-0.535546	1	0	1	5.73646	0.712791	-0.368256	1	5.20091	0.398079
Firmicutes ; Bacilli ; Lactobacillales ; Enterococcaceae ; Enterococcus ; NA ; ASV_6563	0.216319	#N/A	0	1	0	#N/A	0.383608	#N/A	0	#N/A	0.32896	#N/A
Firmicutes ; Bacilli ; Lactobacillales ; Enterococcaceae ; Enterococcus ; NA ; ASV_7068	-0.520703	#N/A	0	1	0.54364	#N/A	0	#N/A	0.488993	#N/A	0	#N/A
Firmicutes ; Bacilli ; Lactobacillales ; Lactobacillaceae ; Lactobacillus ; NA ; ASV_11185	0	#N/A	0.207658	1	-0.0950174	#N/A	-0.239369	#N/A	0	#N/A	0	#N/A
Firmicutes ; Bacilli ; Lactobacillales ; Lactobacillaceae ; Lactobacillus ; NA ; ASV_1350	-1.49344	#N/A	-1.48138	1	1.51638	1	0	1	0.0349991	#N/A	-1.45844	#N/A
Firmicutes ; Bacilli ; Lactobacillales ; Lactobacillaceae ; Lactobacillus ; NA ; ASV_1883	1.17217	#N/A	0	1	0	1	1.33945	1	0	#N/A	1.28481	#N/A
Firmicutes ; Bacilli ; Lactobacillales ; Lactobacillaceae ; Lactobacillus ; NA ; ASV_2131	0	#N/A	1.36769	1	-1.25505	1	-1.3994	1	0	#N/A	0	#N/A
Firmicutes ; Bacilli ; Lactobacillales ; Lactobacillaceae ; Lactobacillus ; NA ; ASV_2550	0	#N/A	-0.775989	1	0	1	0	#N/A	-0.608701	#N/A	-0.753052	#N/A
Firmicutes ; Bacilli ; Lactobacillales ; Lactobacillaceae ; Lactobacillus ; NA ; ASV_2687	0.817437	#N/A	0	1	0	1	0.984726	#N/A	0	#N/A	0.930078	#N/A
Firmicutes ; Bacilli ; Lactobacillales ; Lactobacillaceae ; Lactobacillus ; NA ; ASV_3107	-1.02483	#N/A	0	1	1.04777	1	0	1	0.993124	#N/A	0	#N/A
Firmicutes ; Bacilli ; Lactobacillales ; Lactobacillaceae ; Lactobacillus ; NA ; ASV_3154	-1.02483	#N/A	0	1	1.04777	1	0	#N/A	0.993124	#N/A	0	#N/A
Firmicutes ; Bacilli ; Lactobacillales ; Lactobacillaceae ; Lactobacillus ; NA ; ASV_3493	0.57699	#N/A	0	1	0	1	0.744279	1	0	#N/A	0.689631	#N/A
Firmicutes ; Bacilli ; Lactobacillales ; Lactobacillaceae ; Lactobacillus ; NA ; ASV_3806	0	#N/A	-0.775989	1	0	1	0	1	-0.608701	#N/A	-0.753052	#N/A
Firmicutes ; Bacilli ; Lactobacillales ; Lactobacillaceae ; Lactobacillus ; NA ; ASV_4292	-0.771605	#N/A	0	1	0.794542	1	0	#N/A	0.739894	#N/A	0	#N/A
Firmicutes ; Bacilli ; Lactobacillales ; Lactobacillaceae ; Lactobacillus ; NA ; ASV_4628	0	#N/A	-0.655766	1	0	#N/A	0	#N/A	-0.488477	#N/A	-0.632828	#N/A
Firmicutes ; Bacilli ; Lactobacillales ; Lactobacillaceae ; Lactobacillus ; NA ; ASV_4663	0	#N/A	0.601117	1	-0.488476	1	-0.632827	#N/A	0	#N/A	0	#N/A
Firmicutes ; Bacilli ; Lactobacillales ; Lactobacillaceae ; Lactobacillus ; NA ; ASV_536	-3.25384	#N/A	-3.45102	1	1.92176	1	-1.33209	1	-1.52926	0.913935	-4.78311	0.817237
Firmicutes ; Bacilli ; Lactobacillales ; Lactobacillaceae ; Lactobacillus ; NA ; ASV_589	0	#N/A	-1.30499	1	0	1	0	1	-1.1377	#N/A	-1.28205	#N/A
Firmicutes ; Bacilli ; Lactobacillales ; Lactobacillaceae ; Lactobacillus ; NA ; ASV_6689	0.216319	#N/A	0	1	0	#N/A	0.383608	#N/A	0	#N/A	0.32896	#N/A
Firmicutes ; Bacilli ; Lactobacillales ; Lactobacillaceae ; Lactobacillus ; NA ; ASV_6757	0.216319	#N/A	0	1	0	#N/A	0.383608	#N/A	0	#N/A	0.32896	#N/A
Firmicutes ; Bacilli ; Lactobacillales ; Lactobacillaceae ; Lactobacillus ; NA ; ASV_7025	0.216319	#N/A	0	1	0	#N/A	0.383608	#N/A	0	#N/A	0.32896	#N/A
Firmicutes ; Bacilli ; Lactobacillales ; Lactobacillaceae ; Lactobacillus ; NA ; ASV_7543	-0.520703	#N/A	0	1	0.54364	#N/A	0	#N/A	0.488993	#N/A	0	#N/A
Firmicutes ; Bacilli ; Lactobacillales ; Lactobacillaceae ; Lactobacillus ; NA ; ASV_7689	-0.520703	#N/A	0	1	0.54364	#N/A	0	#N/A	0.488993	#N/A	0	#N/A
Firmicutes ; Bacilli ; Lactobacillales ; Lactobacillaceae ; Lactobacillus ; NA ; ASV_82	-0.452803	0.716813	0.564021	1	0.865842	1	0.413038	1	1.42986	0.236518	0.977059	0.668677
Firmicutes ; Bacilli ; Lactobacillales ; Lactobacillaceae ; Lactobacillus ; NA ; ASV_93	-2.18921	0.108779	-0.740531	1	0.927443	1	-1.26177	1	0.186912	0.998327	-2.0023	0.345372
Firmicutes ; Bacilli ; Lactobacillales ; Lactobacillaceae ; Lactobacillus ; NA ; ASV_9708	0.0960959	#N/A	0	1	0	#N/A	0.263384	#N/A	0	#N/A	0.208737	#N/A
Firmicutes ; Bacilli ; Lactobacillales ; Lactobacillaceae ; unclassified_Lactobacillaceae ; NA ; ASV_10349	0	#N/A	-0.295095	1	0	#N/A	0	#N/A	-0.127806	#N/A	-0.272158	#N/A
Firmicutes ; Bacilli ; Lactobacillales ; Lactobacillaceae ; unclassified_Lactobacillaceae ; NA ; ASV_10676	0	#N/A	-0.295095	1	0	#N/A	0	#N/A	-0.127806	#N/A	-0.272158	#N/A
Firmicutes ; Bacilli ; Lactobacillales ; Lactobacillaceae ; unclassified_Lactobacillaceae ; NA ; ASV_1077	-1.8868	#N/A	0.273912	1	0.859838	1	-1.02696	1	1.13375	#N/A	-0.753052	#N/A
Firmicutes ; Bacilli ; Lactobacillales ; Lactobacillaceae ; unclassified_Lactobacillaceae ; NA ; ASV_10796	0	#N/A	0.207658	1	-0.0950174	#N/A	-0.239369	#N/A	0	#N/A	0	#N/A
Firmicutes ; Bacilli ; Lactobacillales ; Lactobacillaceae ; unclassified_Lactobacillaceae ; NA ; ASV_1325	-1.87224	#N/A	0.601117	1	1.23942	1	-0.632827	1	1.84053	#N/A	0	#N/A
Firmicutes ; Bacilli ; Lactobacillales ; Lactobacillaceae ; unclassified_Lactobacillaceae ; NA ; ASV_1614	0	#N/A	-1.47648	1	0	1	0	1	-1.3092	#N/A	-1.45355	#N/A
Firmicutes ; Bacilli ; Lactobacillales ; Lactobacillaceae ; unclassified_Lactobacillaceae ; NA ; ASV_1920	-1.42567	#N/A	0	1	1.4486	1	0	1	1.39396	#N/A	0	#N/A
Firmicutes ; Bacilli ; Lactobacillales ; Lactobacillaceae ; unclassified_Lactobacillaceae ; NA ; ASV_2312	0	#N/A	-1.30499	1	0	1	0	1	-1.1377	#N/A	-1.28205	#N/A
Firmicutes ; Bacilli ; Lactobacillales ; Lactobacillaceae ; unclassified_Lactobacillaceae ; NA ; ASV_7426	-0.520703	#N/A	0	1	0.54364	#N/A	0	#N/A	0.488993	#N/A	0	#N/A
Firmicutes ; Bacilli ; Lactobacillales ; Lactobacillaceae ; unclassified_Lactobacillaceae ; NA ; ASV_8177	0	#N/A	-0.415318	1	0	#N/A	0	#N/A	-0.24803	#N/A	-0.392381	#N/A
Firmicutes ; Bacilli ; Lactobacillales ; Streptococcaceae ; Streptococcus ; alactolyticus ; ASV_220	4.58617	0.00315594	2.55233	1	-1.44538	1	3.14079	0.439664	1.10695	0.750769	5.69312	0.000193729
Firmicutes ; Bacilli ; Lactobacillales ; Streptococcaceae ; Streptococcus ; NA ; ASV_10173	-0.395253	#N/A	0	1	0.41819	#N/A	0	#N/A	0.363542	#N/A	0	#N/A
Firmicutes ; Bacilli ; Lactobacillales ; Streptococcaceae ; Streptococcus ; NA ; ASV_10373	0	#N/A	-0.295095	1	0	#N/A	0	#N/A	-0.127806	#N/A	-0.272158	#N/A
Firmicutes ; Bacilli ; Lactobacillales ; Streptococcaceae ; Streptococcus ; NA ; ASV_11069	0	#N/A	0.207658	1	-0.0950174	#N/A	-0.239369	#N/A	0	#N/A	0	#N/A
Firmicutes ; Bacilli ; Lactobacillales ; Streptococcaceae ; Streptococcus ; NA ; ASV_1442	0	#N/A	0	#N/A	0	#N/A	0	#N/A	0	#N/A	0	#N/A
Firmicutes ; Bacilli ; Lactobacillales ; Streptococcaceae ; Streptococcus ; NA ; ASV_2801	0	#N/A	-1.02453	1	0	1	0	1	-0.857244	#N/A	-1.00159	#N/A
Firmicutes ; Bacilli ; Lactobacillales ; Streptococcaceae ; Streptococcus ; NA ; ASV_3940	0	#N/A	0.73227	1	-0.619629	1	-0.76398	#N/A	0	#N/A	0	#N/A
Firmicutes ; Bacilli ; Lactobacillales ; Streptococcaceae ; Streptococcus ; NA ; ASV_4095	0.456767	#N/A	0	1	0	1	0.624055	#N/A	0	#N/A	0.569408	#N/A
Firmicutes ; Bacilli ; Lactobacillales ; Streptococcaceae ; Streptococcus ; NA ; ASV_4317	-0.771605	#N/A	0	1	0.794542	1	0	#N/A	0.739894	#N/A	0	#N/A
Firmicutes ; Bacilli ; Lactobacillales ; Streptococcaceae ; Streptococcus ; NA ; ASV_6547	0.216319	#N/A	0	1	0	#N/A	0.383608	#N/A	0	#N/A	0.32896	#N/A
Firmicutes ; Bacilli ; Lactobacillales ; Streptococcaceae ; Streptococcus ; NA ; ASV_6839	0.216319	#N/A	0	1	0	#N/A	0.383608	#N/A	0	#N/A	0.32896	#N/A
Firmicutes ; Bacilli ; Lactobacillales ; Streptococcaceae ; Streptococcus ; NA ; ASV_873	0	#N/A	0	#N/A	0	#N/A	0	#N/A	0	#N/A	0	#N/A
Firmicutes ; Bacilli ; Lactobacillales ; Streptococcaceae ; unclassified_Streptococcaceae ; NA ; ASV_1888	1.1915	#N/A	0	1	0	1	1.35879	1	0	#N/A	1.30414	#N/A
Firmicutes ; Bacilli ; Lactobacillales ; Streptococcaceae ; unclassified_Streptococcaceae ; NA ; ASV_6745	0.216319	#N/A	0	1	0	#N/A	0.383608	#N/A	0	#N/A	0.32896	#N/A
Firmicutes ; Bacilli ; Lactobacillales ; Streptococcaceae ; unclassified_Streptococcaceae ; NA ; ASV_9746	0.0960959	#N/A	0	1	0	#N/A	0.263384	#N/A	0	#N/A	0.208737	#N/A
Firmicutes ; Bacilli ; Lactobacillales ; unclassified_Lactobacillales ; NA ; NA ; ASV_10552	0	#N/A	-0.295095	1	0	#N/A	0	#N/A	-0.127806	#N/A	-0.272158	#N/A
Firmicutes ; Bacilli ; Lactobacillales ; unclassified_Lactobacillales ; NA ; NA ; ASV_10617	0	#N/A	-0.295095	1	0	#N/A	0	#N/A	-0.127806	#N/A	-0.272158	#N/A
Firmicutes ; Bacilli ; Lactobacillales ; unclassified_Lactobacillales ; NA ; NA ; ASV_2443	-1.24603	#N/A	0	1	1.26897	1	0	1	1.21432	#N/A	0	#N/A
Firmicutes ; Bacilli ; Lactobacillales ; unclassified_Lactobacillales ; NA ; NA ; ASV_2961	0.817437	#N/A	0	1	0	1	0.984726	#N/A	0	#N/A	0.930078	#N/A
Firmicutes ; Bacilli ; Lactobacillales ; unclassified_Lactobacillales ; NA ; NA ; ASV_3472	0.57699	#N/A	0	1	0	1	0.744279	#N/A	0	#N/A	0.689631	#N/A
Firmicutes ; Bacilli ; Lactobacillales ; unclassified_Lactobacillales ; NA ; NA ; ASV_4848	0	#N/A	0.601117	1	-0.488476	1	-0.632827	#N/A	0	#N/A	0	#N/A
Firmicutes ; Bacilli ; Lactobacillales ; unclassified_Lactobacillales ; NA ; NA ; ASV_5472	-0.646154	#N/A	0	1	0.669091	#N/A	0	#N/A	0.614444	#N/A	0	#N/A
Firmicutes ; Bacilli ; Lactobacillales ; unclassified_Lactobacillales ; NA ; NA ; ASV_5625	0.336543	#N/A	0	1	0	1	0.503832	#N/A	0	#N/A	0.449184	#N/A
Firmicutes ; Bacilli ; Lactobacillales ; unclassified_Lactobacillales ; NA ; NA ; ASV_7471	-0.520703	#N/A	0	1	0.54364	#N/A	0	#N/A	0.488993	#N/A	0	#N/A
Firmicutes ; Bacilli ; Lactobacillales ; unclassified_Lactobacillales ; NA ; NA ; ASV_9691	0.0960959	#N/A	0	1	0	#N/A	0.263384	#N/A	0	#N/A	0.208737	#N/A
Firmicutes ; Bacilli ; RF39 ; NA ; NA ; NA ; ASV_10172	-0.395253	#N/A	0	1	0.41819	#N/A	0	#N/A	0.363542	#N/A	0	#N/A
Firmicutes ; Bacilli ; RF39 ; NA ; NA ; NA ; ASV_10263	0.0960959	#N/A	0	1	0	#N/A	0.263384	#N/A	0	#N/A	0.208737	#N/A
Firmicutes ; Bacilli ; RF39 ; NA ; NA ; NA ; ASV_3459	0.57699	#N/A	0	1	0	1	0.744279	#N/A	0	#N/A	0.689631	#N/A
Firmicutes ; Bacilli ; RF39 ; NA ; NA ; NA ; ASV_5149	0.336543	#N/A	0	1	0	1	0.503832	#N/A	0	#N/A	0.449184	#N/A
Firmicutes ; Bacilli ; RF39 ; NA ; NA ; NA ; ASV_5158	0.336543	#N/A	0	1	0	1	0.503832	#N/A	0	#N/A	0.449184	#N/A
Firmicutes ; Bacilli ; RF39 ; NA ; NA ; NA ; ASV_5768	0	#N/A	-0.535542	1	0	1	0	#N/A	-0.368254	#N/A	-0.512605	#N/A
Firmicutes ; Bacilli ; RF39 ; NA ; NA ; NA ; ASV_5933	0	#N/A	-0.535542	1	0	1	0	#N/A	-0.368254	#N/A	-0.512605	#N/A
Firmicutes ; Bacilli ; RF39 ; NA ; NA ; NA ; ASV_6076	0	#N/A	0.469964	1	-0.357323	1	-0.501675	#N/A	0	#N/A	0	#N/A
Firmicutes ; Bacilli ; RF39 ; NA ; NA ; NA ; ASV_7343	-0.520703	#N/A	0	1	0.54364	#N/A	0	#N/A	0.488993	#N/A	0	#N/A
Firmicutes ; Bacilli ; RF39 ; NA ; NA ; NA ; ASV_938	0	#N/A	1.09649	1	-1.34452	1	-1.48888	1	-0.24803	#N/A	-0.392381	#N/A
Firmicutes ; Bacilli ; RF39 ; NA ; NA ; NA ; ASV_9889	-0.395253	#N/A	0	1	0.41819	#N/A	0	#N/A	0.363542	#N/A	0	#N/A
Firmicutes ; Bacilli ; unclassified_Bacilli ; NA ; NA ; NA ; ASV_10277	0.0960959	#N/A	0	1	0	#N/A	0.263384	#N/A	0	#N/A	0.208737	#N/A
Firmicutes ; Bacilli ; unclassified_Bacilli ; NA ; NA ; NA ; ASV_11140	0	#N/A	0.207658	1	-0.0950174	#N/A	-0.239369	#N/A	0	#N/A	0	#N/A
Firmicutes ; Bacilli ; unclassified_Bacilli ; NA ; NA ; NA ; ASV_181	0.1546	1	-3.61847	1	2.78397	1	2.93858	1	-0.834496	0.963834	-0.679896	1
Firmicutes ; Bacilli ; unclassified_Bacilli ; NA ; NA ; NA ; ASV_20	-0.944393	0.356562	-1.10236	1	1.22569	1	0.281302	1	0.123334	0.998327	-0.821058	0.829875
Firmicutes ; Bacilli ; unclassified_Bacilli ; NA ; NA ; NA ; ASV_2027	1.12186	#N/A	0	1	0	1	1.28915	1	0	#N/A	1.2345	#N/A
Firmicutes ; Bacilli ; unclassified_Bacilli ; NA ; NA ; NA ; ASV_2768	0.817437	#N/A	0	1	0	1	0.984726	1	0	#N/A	0.930078	#N/A
Firmicutes ; Bacilli ; unclassified_Bacilli ; NA ; NA ; NA ; ASV_3464	0.57699	#N/A	0	1	0	1	0.744279	#N/A	0	#N/A	0.689631	#N/A
Firmicutes ; Bacilli ; unclassified_Bacilli ; NA ; NA ; NA ; ASV_3506	0.57699	#N/A	0	1	0	1	0.744279	#N/A	0	#N/A	0.689631	#N/A
Firmicutes ; Bacilli ; unclassified_Bacilli ; NA ; NA ; NA ; ASV_5189	0.336543	#N/A	0	1	0	#N/A	0.503832	#N/A	0	#N/A	0.449184	#N/A
Firmicutes ; Bacilli ; unclassified_Bacilli ; NA ; NA ; NA ; ASV_5560	-0.646154	#N/A	0	1	0.669091	#N/A	0	#N/A	0.614444	#N/A	0	#N/A
Firmicutes ; Bacilli ; unclassified_Bacilli ; NA ; NA ; NA ; ASV_664	0	#N/A	0	#N/A	0	#N/A	0	#N/A	0	#N/A	0	#N/A
Firmicutes ; Bacilli ; unclassified_Bacilli ; NA ; NA ; NA ; ASV_7300	-0.520703	#N/A	0	1	0.54364	1	0	#N/A	0.488993	#N/A	0	#N/A
Firmicutes ; Bacilli ; unclassified_Bacilli ; NA ; NA ; NA ; ASV_8104	0	#N/A	-0.415318	1	0	#N/A	0	#N/A	-0.24803	#N/A	-0.392381	#N/A
Firmicutes ; Bacilli ; unclassified_Bacilli ; NA ; NA ; NA ; ASV_8298	0	#N/A	-0.415318	1	0	#N/A	0	#N/A	-0.24803	#N/A	-0.392381	#N/A
Firmicutes ; Bacilli ; unclassified_Bacilli ; NA ; NA ; NA ; ASV_8522	0	#N/A	-0.415318	1	0	#N/A	0	#N/A	-0.24803	#N/A	-0.392381	#N/A
Firmicutes ; Bacilli ; unclassified_Bacilli ; NA ; NA ; NA ; ASV_8785	0	#N/A	0.338811	1	-0.22617	#N/A	-0.370522	#N/A	0	#N/A	0	#N/A
Firmicutes ; Bacilli ; unclassified_Bacilli ; NA ; NA ; NA ; ASV_9542	0.216319	#N/A	0	1	0	#N/A	0.383608	#N/A	0	#N/A	0.32896	#N/A
Firmicutes ; Bacilli ; unclassified_Bacilli ; NA ; NA ; NA ; ASV_9836	0.0960959	#N/A	0	1	0	#N/A	0.263384	#N/A	0	#N/A	0.208737	#N/A
Firmicutes ; Bacilli ; unclassified_Bacilli ; NA ; NA ; NA ; ASV_9875	-0.395253	#N/A	0	1	0.41819	#N/A	0	#N/A	0.363542	#N/A	0	#N/A
Firmicutes ; Bacilli ; unclassified_Bacilli ; NA ; NA ; NA ; ASV_9950	-0.395253	#N/A	0	1	0.41819	#N/A	0	#N/A	0.363542	#N/A	0	#N/A
Firmicutes ; Clostridia ; Christensenellales ; Christensenellaceae ; Christensenellaceae R-7 group ; NA ; ASV_1230	0	#N/A	0	#N/A	0	#N/A	0	#N/A	0	#N/A	0	#N/A
Firmicutes ; Clostridia ; Christensenellales ; Christensenellaceae ; Christensenellaceae R-7 group ; NA ; ASV_158	0.0213774	1	1.8246	1	-0.133707	1	-0.11233	1	1.69089	0.115195	1.71227	0.141331
Firmicutes ; Clostridia ; Christensenellales ; Christensenellaceae ; Christensenellaceae R-7 group ; NA ; ASV_2533	0	#N/A	-1.15616	1	0	1	0	1	-0.988874	#N/A	-1.13323	#N/A
Firmicutes ; Clostridia ; Christensenellales ; Christensenellaceae ; Christensenellaceae R-7 group ; NA ; ASV_2620	0	#N/A	0.469964	1	-0.357323	1	-0.501675	#N/A	0	#N/A	0	#N/A
Firmicutes ; Clostridia ; Christensenellales ; Christensenellaceae ; Christensenellaceae R-7 group ; NA ; ASV_3236	0	#N/A	-0.896213	1	0	1	0	#N/A	-0.728924	#N/A	-0.873276	#N/A
Firmicutes ; Clostridia ; Christensenellales ; Christensenellaceae ; Christensenellaceae R-7 group ; NA ; ASV_4277	-0.771605	#N/A	0	1	0.794542	1	0	1	0.739894	#N/A	0	#N/A
Firmicutes ; Clostridia ; Christensenellales ; Christensenellaceae ; Christensenellaceae R-7 group ; NA ; ASV_4465	0	#N/A	-0.655766	1	0	1	0	#N/A	-0.488477	#N/A	-0.632828	#N/A
Firmicutes ; Clostridia ; Christensenellales ; Christensenellaceae ; Christensenellaceae R-7 group ; NA ; ASV_5869	0	#N/A	-0.535542	1	0	1	0	#N/A	-0.368254	#N/A	-0.512605	#N/A
Firmicutes ; Clostridia ; Christensenellales ; Christensenellaceae ; Christensenellaceae R-7 group ; NA ; ASV_7365	-0.520703	#N/A	0	1	0.54364	#N/A	0	#N/A	0.488993	#N/A	0	#N/A
Firmicutes ; Clostridia ; Christensenellales ; Christensenellaceae ; Christensenellaceae R-7 group ; NA ; ASV_8486	0	#N/A	-0.415318	1	0	#N/A	0	#N/A	-0.24803	#N/A	-0.392381	#N/A
Firmicutes ; Clostridia ; Christensenellales ; Christensenellaceae ; Christensenellaceae R-7 group ; NA ; ASV_8861	0	#N/A	0.338811	1	-0.22617	#N/A	-0.370522	#N/A	0	#N/A	0	#N/A
Firmicutes ; Clostridia ; Clostridia UCG-014 ; NA ; NA ; NA ; ASV_10091	-0.395253	#N/A	0	1	0.41819	#N/A	0	#N/A	0.363542	#N/A	0	#N/A
Firmicutes ; Clostridia ; Clostridia UCG-014 ; NA ; NA ; NA ; ASV_101	-3.6089	0.141258	0.28464	1	-0.824946	1	-4.43384	0.342299	-0.540306	0.942125	-4.1492	0.164844
Firmicutes ; Clostridia ; Clostridia UCG-014 ; NA ; NA ; NA ; ASV_10118	-0.395253	#N/A	0	1	0.41819	#N/A	0	#N/A	0.363542	#N/A	0	#N/A
Firmicutes ; Clostridia ; Clostridia UCG-014 ; NA ; NA ; NA ; ASV_10201	-0.395253	#N/A	0	1	0.41819	#N/A	0	#N/A	0.363542	#N/A	0	#N/A
Firmicutes ; Clostridia ; Clostridia UCG-014 ; NA ; NA ; NA ; ASV_10264	0.0960959	#N/A	0	1	0	#N/A	0.263384	#N/A	0	#N/A	0.208737	#N/A
Firmicutes ; Clostridia ; Clostridia UCG-014 ; NA ; NA ; NA ; ASV_1029	-1.78405	#N/A	1.43049	1	0.321859	1	-1.4622	1	1.75234	#N/A	0	#N/A
Firmicutes ; Clostridia ; Clostridia UCG-014 ; NA ; NA ; NA ; ASV_103	0.0699112	1	-0.605567	1	0.636506	1	0.706418	1	0.0309396	1	0.100851	1
Firmicutes ; Clostridia ; Clostridia UCG-014 ; NA ; NA ; NA ; ASV_1037	0	#N/A	0	#N/A	0	#N/A	0	#N/A	0	#N/A	0	#N/A
Firmicutes ; Clostridia ; Clostridia UCG-014 ; NA ; NA ; NA ; ASV_10376	0	#N/A	-0.295095	1	0	#N/A	0	#N/A	-0.127806	#N/A	-0.272158	#N/A
Firmicutes ; Clostridia ; Clostridia UCG-014 ; NA ; NA ; NA ; ASV_10438	0	#N/A	-0.295095	1	0	#N/A	0	#N/A	-0.127806	#N/A	-0.272158	#N/A
Firmicutes ; Clostridia ; Clostridia UCG-014 ; NA ; NA ; NA ; ASV_1046	0	#N/A	0	#N/A	0	#N/A	0	#N/A	0	#N/A	0	#N/A
Firmicutes ; Clostridia ; Clostridia UCG-014 ; NA ; NA ; NA ; ASV_10481	0	#N/A	-0.295095	1	0	#N/A	0	#N/A	-0.127806	#N/A	-0.272158	#N/A
Firmicutes ; Clostridia ; Clostridia UCG-014 ; NA ; NA ; NA ; ASV_1050	-0.144351	#N/A	-0.896213	1	0.167288	1	0	1	-0.728924	#N/A	-0.873276	#N/A
Firmicutes ; Clostridia ; Clostridia UCG-014 ; NA ; NA ; NA ; ASV_10590	0	#N/A	-0.295095	1	0	#N/A	0	#N/A	-0.127806	#N/A	-0.272158	#N/A
Firmicutes ; Clostridia ; Clostridia UCG-014 ; NA ; NA ; NA ; ASV_10620	0	#N/A	-0.295095	1	0	#N/A	0	#N/A	-0.127806	#N/A	-0.272158	#N/A
Firmicutes ; Clostridia ; Clostridia UCG-014 ; NA ; NA ; NA ; ASV_1067	0	#N/A	0	#N/A	0	#N/A	0	#N/A	0	#N/A	0	#N/A
Firmicutes ; Clostridia ; Clostridia UCG-014 ; NA ; NA ; NA ; ASV_10674	0	#N/A	-0.295095	1	0	#N/A	0	#N/A	-0.127806	#N/A	-0.272158	#N/A
Firmicutes ; Clostridia ; Clostridia UCG-014 ; NA ; NA ; NA ; ASV_1068	0	#N/A	0	#N/A	0	#N/A	0	#N/A	0	#N/A	0	#N/A
Firmicutes ; Clostridia ; Clostridia UCG-014 ; NA ; NA ; NA ; ASV_108	1.2193	0.696478	-1.39817	1	0.37262	1	1.59192	1	-1.02555	0.828036	0.193752	1
Firmicutes ; Clostridia ; Clostridia UCG-014 ; NA ; NA ; NA ; ASV_10806	0	#N/A	0.207658	1	-0.0950174	#N/A	-0.239369	#N/A	0	#N/A	0	#N/A
Firmicutes ; Clostridia ; Clostridia UCG-014 ; NA ; NA ; NA ; ASV_1083	0	#N/A	0	#N/A	0	#N/A	0	#N/A	0	#N/A	0	#N/A
Firmicutes ; Clostridia ; Clostridia UCG-014 ; NA ; NA ; NA ; ASV_10848	0	#N/A	0.207658	1	-0.0950174	#N/A	-0.239369	#N/A	0	#N/A	0	#N/A
Firmicutes ; Clostridia ; Clostridia UCG-014 ; NA ; NA ; NA ; ASV_10929	0	#N/A	0.207658	1	-0.0950174	#N/A	-0.239369	#N/A	0	#N/A	0	#N/A
Firmicutes ; Clostridia ; Clostridia UCG-014 ; NA ; NA ; NA ; ASV_1109	0	#N/A	0	#N/A	0	#N/A	0	#N/A	0	#N/A	0	#N/A
Firmicutes ; Clostridia ; Clostridia UCG-014 ; NA ; NA ; NA ; ASV_111	2.09521	0.262314	0.449272	1	-2.72745	1	-0.632239	1	-2.27818	0.379089	-0.182966	1
Firmicutes ; Clostridia ; Clostridia UCG-014 ; NA ; NA ; NA ; ASV_1110	0	#N/A	-2.56876	1	0	1	0	1	-2.40147	#N/A	-2.54582	#N/A
Firmicutes ; Clostridia ; Clostridia UCG-014 ; NA ; NA ; NA ; ASV_1117	0	#N/A	0	#N/A	0	#N/A	0	#N/A	0	#N/A	0	#N/A
Firmicutes ; Clostridia ; Clostridia UCG-014 ; NA ; NA ; NA ; ASV_1118	-1.15149	#N/A	2.88877	1	-1.76899	1	-2.92048	1	1.11978	#N/A	0	#N/A
Firmicutes ; Clostridia ; Clostridia UCG-014 ; NA ; NA ; NA ; ASV_1121	0	#N/A	0	#N/A	0	#N/A	0	#N/A	0	#N/A	0	#N/A
Firmicutes ; Clostridia ; Clostridia UCG-014 ; NA ; NA ; NA ; ASV_11243	-0.0241277	#N/A	0	1	0	#N/A	0.143161	#N/A	0	#N/A	0.0885131	#N/A
Firmicutes ; Clostridia ; Clostridia UCG-014 ; NA ; NA ; NA ; ASV_11258	-0.0241277	#N/A	0	1	0	#N/A	0.143161	#N/A	0	#N/A	0.0885131	#N/A
Firmicutes ; Clostridia ; Clostridia UCG-014 ; NA ; NA ; NA ; ASV_1127	0	#N/A	0	#N/A	0	#N/A	0	#N/A	0	#N/A	0	#N/A
Firmicutes ; Clostridia ; Clostridia UCG-014 ; NA ; NA ; NA ; ASV_11277	-0.269802	#N/A	0	1	0.292739	#N/A	0	#N/A	0.238092	#N/A	0	#N/A
Firmicutes ; Clostridia ; Clostridia UCG-014 ; NA ; NA ; NA ; ASV_11280	-0.269802	#N/A	0	1	0.292739	#N/A	0	#N/A	0.238092	#N/A	0	#N/A
Firmicutes ; Clostridia ; Clostridia UCG-014 ; NA ; NA ; NA ; ASV_11286	-0.269802	#N/A	0	1	0.292739	#N/A	0	#N/A	0.238092	#N/A	0	#N/A
Firmicutes ; Clostridia ; Clostridia UCG-014 ; NA ; NA ; NA ; ASV_11296	-0.269802	#N/A	0	1	0.292739	#N/A	0	#N/A	0.238092	#N/A	0	#N/A
Firmicutes ; Clostridia ; Clostridia UCG-014 ; NA ; NA ; NA ; ASV_1135	0	#N/A	0	#N/A	0	#N/A	0	#N/A	0	#N/A	0	#N/A
Firmicutes ; Clostridia ; Clostridia UCG-014 ; NA ; NA ; NA ; ASV_11437	0	#N/A	0.0765053	1	0.0361356	#N/A	-0.108216	#N/A	0	#N/A	0	#N/A
Firmicutes ; Clostridia ; Clostridia UCG-014 ; NA ; NA ; NA ; ASV_11440	0	#N/A	0.0765053	1	0.0361356	#N/A	-0.108216	#N/A	0	#N/A	0	#N/A
Firmicutes ; Clostridia ; Clostridia UCG-014 ; NA ; NA ; NA ; ASV_115	-1.0093	0.70013	0.473272	1	-0.682379	1	-1.69168	1	-0.209107	1	-1.21841	0.929624
Firmicutes ; Clostridia ; Clostridia UCG-014 ; NA ; NA ; NA ; ASV_117	-4.84504	0.0430954	0.370496	1	-1.41305	1	-6.25809	0.0205596	-1.04256	0.838802	-5.88759	0.0212577
Firmicutes ; Clostridia ; Clostridia UCG-014 ; NA ; NA ; NA ; ASV_1172	0	#N/A	0	#N/A	0	#N/A	0	#N/A	0	#N/A	0	#N/A
Firmicutes ; Clostridia ; Clostridia UCG-014 ; NA ; NA ; NA ; ASV_1239	0	#N/A	0	#N/A	0	#N/A	0	#N/A	0	#N/A	0	#N/A
Firmicutes ; Clostridia ; Clostridia UCG-014 ; NA ; NA ; NA ; ASV_124	-23.4989	7.6563e-22	0.879281	1	-1.4852	1	-24.9841	1.89402e-23	-0.605918	0.973408	-24.1048	3.70805e-23
Firmicutes ; Clostridia ; Clostridia UCG-014 ; NA ; NA ; NA ; ASV_1244	0	#N/A	0	#N/A	0	#N/A	0	#N/A	0	#N/A	0	#N/A
Firmicutes ; Clostridia ; Clostridia UCG-014 ; NA ; NA ; NA ; ASV_1248	0	#N/A	0	#N/A	0	#N/A	0	#N/A	0	#N/A	0	#N/A
Firmicutes ; Clostridia ; Clostridia UCG-014 ; NA ; NA ; NA ; ASV_1257	-0.395253	#N/A	0.491823	1	-0.368728	1	-0.76398	1	0.123095	#N/A	-0.272158	#N/A
Firmicutes ; Clostridia ; Clostridia UCG-014 ; NA ; NA ; NA ; ASV_1258	0	#N/A	0	#N/A	0	#N/A	0	#N/A	0	#N/A	0	#N/A
Firmicutes ; Clostridia ; Clostridia UCG-014 ; NA ; NA ; NA ; ASV_1303	0	#N/A	0	#N/A	0	#N/A	0	#N/A	0	#N/A	0	#N/A
Firmicutes ; Clostridia ; Clostridia UCG-014 ; NA ; NA ; NA ; ASV_1311	0	#N/A	0	#N/A	0	#N/A	0	#N/A	0	#N/A	0	#N/A
Firmicutes ; Clostridia ; Clostridia UCG-014 ; NA ; NA ; NA ; ASV_1321	2.35538	#N/A	-0.295095	1	0	1	2.52267	1	-0.127806	#N/A	2.22757	#N/A
Firmicutes ; Clostridia ; Clostridia UCG-014 ; NA ; NA ; NA ; ASV_1329	0	#N/A	0	#N/A	0	#N/A	0	#N/A	0	#N/A	0	#N/A
Firmicutes ; Clostridia ; Clostridia UCG-014 ; NA ; NA ; NA ; ASV_1331	0	#N/A	0	#N/A	0	#N/A	0	#N/A	0	#N/A	0	#N/A
Firmicutes ; Clostridia ; Clostridia UCG-014 ; NA ; NA ; NA ; ASV_1334	0	#N/A	0	#N/A	0	#N/A	0	#N/A	0	#N/A	0	#N/A
Firmicutes ; Clostridia ; Clostridia UCG-014 ; NA ; NA ; NA ; ASV_135	-1.15411	0.765832	-1.14918	1	0.764165	1	-0.389943	1	-0.38501	0.990331	-1.53912	0.935485
Firmicutes ; Clostridia ; Clostridia UCG-014 ; NA ; NA ; NA ; ASV_137	-3.37012	0.0818769	0.0710541	1	0.467936	1	-2.90218	0.816412	0.538991	0.923076	-2.83113	0.361461
Firmicutes ; Clostridia ; Clostridia UCG-014 ; NA ; NA ; NA ; ASV_1397	0	#N/A	0	#N/A	0	#N/A	0	#N/A	0	#N/A	0	#N/A
Firmicutes ; Clostridia ; Clostridia UCG-014 ; NA ; NA ; NA ; ASV_140	0.246908	0.955908	0.226108	1	-0.820319	1	-0.573411	1	-0.594211	0.914555	-0.347303	1
Firmicutes ; Clostridia ; Clostridia UCG-014 ; NA ; NA ; NA ; ASV_143	-3.90386	0.0472364	1.39168	1	1.31084	1	-2.59302	1	2.70253	0.398748	-1.20133	0.935485
Firmicutes ; Clostridia ; Clostridia UCG-014 ; NA ; NA ; NA ; ASV_145	23.648	4.16457e-13	0.523296	1	-23.3785	4.83004e-11	0.269463	1	-22.8552	5.41947e-12	0.79276	1
Firmicutes ; Clostridia ; Clostridia UCG-014 ; NA ; NA ; NA ; ASV_1452	0	#N/A	0	#N/A	0	#N/A	0	#N/A	0	#N/A	0	#N/A
Firmicutes ; Clostridia ; Clostridia UCG-014 ; NA ; NA ; NA ; ASV_1469	0	#N/A	0	#N/A	0	#N/A	0	#N/A	0	#N/A	0	#N/A
Firmicutes ; Clostridia ; Clostridia UCG-014 ; NA ; NA ; NA ; ASV_151	-3.64189	#N/A	-2.54488	1	1.61209	1	-2.0298	1	-0.932789	0.979817	-4.57468	0.865128
Firmicutes ; Clostridia ; Clostridia UCG-014 ; NA ; NA ; NA ; ASV_154	-23.129	9.33677e-14	2.8495	1	-2.54161	1	-25.6706	1.35221e-15	0.307894	1	-22.8211	1.72454e-13
Firmicutes ; Clostridia ; Clostridia UCG-014 ; NA ; NA ; NA ; ASV_1586	0	#N/A	0	#N/A	0	#N/A	0	#N/A	0	#N/A	0	#N/A
Firmicutes ; Clostridia ; Clostridia UCG-014 ; NA ; NA ; NA ; ASV_159	0.954932	0.727484	1.17536	1	-1.19728	1	-0.242349	1	-0.0219214	1	0.933011	0.936113
Firmicutes ; Clostridia ; Clostridia UCG-014 ; NA ; NA ; NA ; ASV_164	-3.42471	0.222834	2.73248	1	-0.736649	1	-4.16136	0.626808	1.99583	0.673527	-1.42888	0.935485
Firmicutes ; Clostridia ; Clostridia UCG-014 ; NA ; NA ; NA ; ASV_1701	1.48392	#N/A	0	1	0	1	1.65121	1	0	#N/A	1.59656	#N/A
Firmicutes ; Clostridia ; Clostridia UCG-014 ; NA ; NA ; NA ; ASV_171	2.19766	0.604563	-3.81424	1	1.94344	1	4.1411	1	-1.8708	0.76401	0.326858	1
Firmicutes ; Clostridia ; Clostridia UCG-014 ; NA ; NA ; NA ; ASV_1785	1.25975	#N/A	0	1	0	1	1.42704	1	0	#N/A	1.37239	#N/A
Firmicutes ; Clostridia ; Clostridia UCG-014 ; NA ; NA ; NA ; ASV_186	-24.2066	2.34416e-27	3.02481	1	-1.23438	1	-25.441	4.72231e-29	1.79043	0.752545	-22.4162	1.35961e-23
Firmicutes ; Clostridia ; Clostridia UCG-014 ; NA ; NA ; NA ; ASV_188	-3.18761	0.220004	1.43312	1	0.548773	1	-2.63883	1	1.98189	0.651978	-1.20572	0.935485
Firmicutes ; Clostridia ; Clostridia UCG-014 ; NA ; NA ; NA ; ASV_1887	1.1915	#N/A	0	1	0	1	1.35879	1	0	#N/A	1.30414	#N/A
Firmicutes ; Clostridia ; Clostridia UCG-014 ; NA ; NA ; NA ; ASV_189	1.46726	0.764823	-0.4907	1	-0.625903	1	0.841358	1	-1.1166	0.902985	0.350659	1
Firmicutes ; Clostridia ; Clostridia UCG-014 ; NA ; NA ; NA ; ASV_19	-1.85703	0.707455	1.84613	1	-1.61457	1	-3.4716	1	0.231559	1	-1.62547	0.957207
Firmicutes ; Clostridia ; Clostridia UCG-014 ; NA ; NA ; NA ; ASV_190	1.3303	0.771579	-0.594336	1	-0.405753	1	0.924551	1	-1.00009	0.905755	0.330215	1
Firmicutes ; Clostridia ; Clostridia UCG-014 ; NA ; NA ; NA ; ASV_1902	-2.09187	#N/A	0	1	2.11481	1	0	1	2.06016	#N/A	0	#N/A
Firmicutes ; Clostridia ; Clostridia UCG-014 ; NA ; NA ; NA ; ASV_192	-21.794	3.45227e-08	24.2931	2.41105e-08	-2.53381	1	-24.3278	3.05635e-09	21.7592	6.62689e-08	-0.0347512	1
Firmicutes ; Clostridia ; Clostridia UCG-014 ; NA ; NA ; NA ; ASV_1922	-1.78405	#N/A	0	1	1.80699	1	0	1	1.75234	#N/A	0	#N/A
Firmicutes ; Clostridia ; Clostridia UCG-014 ; NA ; NA ; NA ; ASV_193	-0.529307	0.892797	-0.95449	1	-0.492229	1	-1.02154	1	-1.44672	0.728046	-1.97603	0.865128
Firmicutes ; Clostridia ; Clostridia UCG-014 ; NA ; NA ; NA ; ASV_1942	0	#N/A	-1.73612	1	0	1	0	1	-1.56883	#N/A	-1.71318	#N/A
Firmicutes ; Clostridia ; Clostridia UCG-014 ; NA ; NA ; NA ; ASV_197	-2.91451	0.288914	1.08882	1	0.490197	1	-2.42431	1	1.57902	0.728046	-1.33549	0.935485
Firmicutes ; Clostridia ; Clostridia UCG-014 ; NA ; NA ; NA ; ASV_198	-0.144351	#N/A	-4.51887	1	0.167288	1	0.0229371	1	-4.35158	#N/A	-4.49593	0.88146
Firmicutes ; Clostridia ; Clostridia UCG-014 ; NA ; NA ; NA ; ASV_199	-2.81375	0.360209	2.65481	1	0.465251	1	-2.3485	1	3.12006	0.500847	0.306305	1
Firmicutes ; Clostridia ; Clostridia UCG-014 ; NA ; NA ; NA ; ASV_2090	0	#N/A	-1.47795	1	0	1	0	1	-1.31066	#N/A	-1.45501	#N/A
Firmicutes ; Clostridia ; Clostridia UCG-014 ; NA ; NA ; NA ; ASV_211	-2.70477	0.480712	0.687898	1	0.209843	1	-2.49492	1	0.897741	0.923076	-1.80702	0.935485
Firmicutes ; Clostridia ; Clostridia UCG-014 ; NA ; NA ; NA ; ASV_212	1.18294	0.822788	0.505357	1	2.22125	1	3.4042	1	2.72661	0.669799	3.90955	0.60986
Firmicutes ; Clostridia ; Clostridia UCG-014 ; NA ; NA ; NA ; ASV_2144	0	#N/A	1.65832	1	-1.54568	1	-1.69003	1	0	#N/A	0	#N/A
Firmicutes ; Clostridia ; Clostridia UCG-014 ; NA ; NA ; NA ; ASV_2179	1.08564	#N/A	0	1	0	1	1.25293	1	0	#N/A	1.19828	#N/A
Firmicutes ; Clostridia ; Clostridia UCG-014 ; NA ; NA ; NA ; ASV_221	1.81605	0.703091	1.28073	1	-2.31784	1	-0.501791	1	-1.03711	0.913935	0.778935	1
Firmicutes ; Clostridia ; Clostridia UCG-014 ; NA ; NA ; NA ; ASV_2234	-1.36669	#N/A	0	1	1.38963	1	0	1	1.33498	#N/A	0	#N/A
Firmicutes ; Clostridia ; Clostridia UCG-014 ; NA ; NA ; NA ; ASV_225	-23.0673	2.64165e-13	2.00415	1	-2.77311	1	-25.8404	2.31512e-15	-0.768967	0.973408	-23.8362	4.86281e-14
Firmicutes ; Clostridia ; Clostridia UCG-014 ; NA ; NA ; NA ; ASV_2250	-1.28984	#N/A	0	1	1.31277	1	0	1	1.25813	#N/A	0	#N/A
Firmicutes ; Clostridia ; Clostridia UCG-014 ; NA ; NA ; NA ; ASV_2280	0	#N/A	-1.30499	1	0	1	0	1	-1.1377	#N/A	-1.28205	#N/A
Firmicutes ; Clostridia ; Clostridia UCG-014 ; NA ; NA ; NA ; ASV_23	-22.6036	6.47176e-13	-2.68202	1	-0.816202	1	-23.4198	8.58692e-13	-3.49822	0.651978	-26.1018	7.88604e-17
Firmicutes ; Clostridia ; Clostridia UCG-014 ; NA ; NA ; NA ; ASV_230	-24.4409	2.86008e-15	2.19199	1	0.0192144	1	-24.4217	2.22956e-14	2.21121	0.792176	-22.2297	6.83215e-13
Firmicutes ; Clostridia ; Clostridia UCG-014 ; NA ; NA ; NA ; ASV_2306	0	#N/A	-1.30499	1	0	1	0	1	-1.1377	#N/A	-1.28205	#N/A
Firmicutes ; Clostridia ; Clostridia UCG-014 ; NA ; NA ; NA ; ASV_232	0.881798	0.878285	-1.05299	1	-1.75567	1	-0.873873	1	-2.80866	0.651978	-1.92686	0.935485
Firmicutes ; Clostridia ; Clostridia UCG-014 ; NA ; NA ; NA ; ASV_2325	0	#N/A	1.20672	1	-1.09408	1	-1.23843	1	0	#N/A	0	#N/A
Firmicutes ; Clostridia ; Clostridia UCG-014 ; NA ; NA ; NA ; ASV_2338	0	#N/A	1.17502	1	-1.06238	1	-1.20673	1	0	#N/A	0	#N/A
Firmicutes ; Clostridia ; Clostridia UCG-014 ; NA ; NA ; NA ; ASV_236	-6.92088	0.0252451	23.4345	1.275e-19	2.32032	1	-4.60056	0.967793	25.7548	8.64924e-26	18.8339	7.18264e-14
Firmicutes ; Clostridia ; Clostridia UCG-014 ; NA ; NA ; NA ; ASV_237	-2.03514	0.44464	-0.124894	1	-0.987102	1	-3.02224	0.990828	-1.112	0.801915	-3.14714	0.398079
Firmicutes ; Clostridia ; Clostridia UCG-014 ; NA ; NA ; NA ; ASV_238	-7.83195	3.79557e-06	2.74656	1	1.28335	1	-6.5486	0.00108197	4.02991	0.0949173	-3.80204	0.164844
Firmicutes ; Clostridia ; Clostridia UCG-014 ; NA ; NA ; NA ; ASV_242	-1.19941	0.892797	-3.9911	1	2.24688	1	1.04746	1	-1.74422	0.902985	-2.94363	0.935485
Firmicutes ; Clostridia ; Clostridia UCG-014 ; NA ; NA ; NA ; ASV_2424	-1.30119	#N/A	0	1	1.32413	1	0	1	1.26948	#N/A	0	#N/A
Firmicutes ; Clostridia ; Clostridia UCG-014 ; NA ; NA ; NA ; ASV_247	-0.144351	#N/A	3.67306	1	-3.56042	1	-3.70477	1	0.112641	#N/A	0	#N/A
Firmicutes ; Clostridia ; Clostridia UCG-014 ; NA ; NA ; NA ; ASV_25	-2.22349	0.0452434	-0.202923	1	1.793	1	-0.430483	1	1.59008	0.371805	-0.633406	0.935485
Firmicutes ; Clostridia ; Clostridia UCG-014 ; NA ; NA ; NA ; ASV_252	-1.40527	0.55889	0.128768	1	0.0713264	1	-1.33395	1	0.200095	1	-1.20518	0.9314
Firmicutes ; Clostridia ; Clostridia UCG-014 ; NA ; NA ; NA ; ASV_2538	0	#N/A	-1.15616	1	0	1	0	1	-0.988874	#N/A	-1.13323	#N/A
Firmicutes ; Clostridia ; Clostridia UCG-014 ; NA ; NA ; NA ; ASV_254	0	1	2.2169	1	-7.79452	0.0979345	-7.93887	0.0167577	-5.57761	0.137428	-5.72197	0.144058
Firmicutes ; Clostridia ; Clostridia UCG-014 ; NA ; NA ; NA ; ASV_2549	0	#N/A	-1.15616	1	0	1	0	1	-0.988874	#N/A	-1.13323	#N/A
Firmicutes ; Clostridia ; Clostridia UCG-014 ; NA ; NA ; NA ; ASV_2605	0	#N/A	1.13657	1	-1.02392	1	-1.16828	1	0	#N/A	0	#N/A
Firmicutes ; Clostridia ; Clostridia UCG-014 ; NA ; NA ; NA ; ASV_2608	0	#N/A	1.13657	1	-1.02392	1	-1.16828	1	0	#N/A	0	#N/A
Firmicutes ; Clostridia ; Clostridia UCG-014 ; NA ; NA ; NA ; ASV_2667	0.817437	#N/A	0	1	0	1	0.984726	#N/A	0	#N/A	0.930078	#N/A
Firmicutes ; Clostridia ; Clostridia UCG-014 ; NA ; NA ; NA ; ASV_273	-4.90826	0.281633	-2.708	1	1.2098	1	-3.69846	1	-1.49819	0.878952	-6.40645	0.269494
Firmicutes ; Clostridia ; Clostridia UCG-014 ; NA ; NA ; NA ; ASV_2749	-1.15743	#N/A	0	1	1.18037	1	0	1	1.12572	#N/A	0	#N/A
Firmicutes ; Clostridia ; Clostridia UCG-014 ; NA ; NA ; NA ; ASV_275	0.0037601	1	1.76455	1	1.9084	1	1.91216	1	3.67296	0.620415	3.67672	0.817237
Firmicutes ; Clostridia ; Clostridia UCG-014 ; NA ; NA ; NA ; ASV_2848	0	#N/A	-1.02453	1	0	1	0	1	-0.857244	#N/A	-1.00159	#N/A
Firmicutes ; Clostridia ; Clostridia UCG-014 ; NA ; NA ; NA ; ASV_287	-3.02126	0.455925	-1.58946	1	-0.721518	1	-3.74278	1	-2.31098	0.728046	-5.33224	0.276118
Firmicutes ; Clostridia ; Clostridia UCG-014 ; NA ; NA ; NA ; ASV_2879	0	#N/A	0.995254	1	-0.882613	1	-1.02696	1	0	#N/A	0	#N/A
Firmicutes ; Clostridia ; Clostridia UCG-014 ; NA ; NA ; NA ; ASV_297	-0.144351	#N/A	4.86253	1	-4.74989	1	-4.89424	1	0.112641	1	-0.0317105	1
Firmicutes ; Clostridia ; Clostridia UCG-014 ; NA ; NA ; NA ; ASV_2977	0.697214	#N/A	0	1	0	1	0.864502	1	0	#N/A	0.809855	#N/A
Firmicutes ; Clostridia ; Clostridia UCG-014 ; NA ; NA ; NA ; ASV_3051	-1.02483	#N/A	0	1	1.04777	1	0	1	0.993124	#N/A	0	#N/A
Firmicutes ; Clostridia ; Clostridia UCG-014 ; NA ; NA ; NA ; ASV_307	1.61402	0.80719	-0.363723	1	-1.48466	1	0.12936	1	-1.84838	0.838802	-0.234363	1
Firmicutes ; Clostridia ; Clostridia UCG-014 ; NA ; NA ; NA ; ASV_308	-0.362999	0.961499	-2.36987	1	1.78445	1	1.42145	1	-0.585414	0.973408	-0.948413	1
Firmicutes ; Clostridia ; Clostridia UCG-014 ; NA ; NA ; NA ; ASV_309	1.00187	#N/A	1.94593	1	-2.70957	1	-1.7077	1	-0.763639	#N/A	0.238231	1
Firmicutes ; Clostridia ; Clostridia UCG-014 ; NA ; NA ; NA ; ASV_310	-23.407	#N/A	0	1	23.4635	5.43223e-06	0	1	23.3421	3.54818e-07	0	1
Firmicutes ; Clostridia ; Clostridia UCG-014 ; NA ; NA ; NA ; ASV_312	1.7433	0.766613	2.48708	1	-6.89371	1	-5.15041	1	-4.40662	0.521712	-2.66332	0.929624
Firmicutes ; Clostridia ; Clostridia UCG-014 ; NA ; NA ; NA ; ASV_3127	-1.02483	#N/A	0	1	1.04777	1	0	#N/A	0.993124	#N/A	0	#N/A
Firmicutes ; Clostridia ; Clostridia UCG-014 ; NA ; NA ; NA ; ASV_316	1.36562	#N/A	-1.4194	1	0.167288	1	1.53291	1	-1.25211	#N/A	0.11351	#N/A
Firmicutes ; Clostridia ; Clostridia UCG-014 ; NA ; NA ; NA ; ASV_3171	0.697214	#N/A	0	1	0	1	0.864502	1	0	#N/A	0.809855	#N/A
Firmicutes ; Clostridia ; Clostridia UCG-014 ; NA ; NA ; NA ; ASV_32	0.000153076	1	-0.426267	1	0.0553565	1	0.0555096	1	-0.37091	0.775596	-0.370757	0.935485
Firmicutes ; Clostridia ; Clostridia UCG-014 ; NA ; NA ; NA ; ASV_320	0	#N/A	-4.30648	1	0.167288	1	0.0229371	1	-4.13919	#N/A	-4.28355	0.911499
Firmicutes ; Clostridia ; Clostridia UCG-014 ; NA ; NA ; NA ; ASV_322	3.7342	0.43939	-0.788903	1	-3.18451	1	0.549692	1	-3.97341	0.614733	-0.239211	1
Firmicutes ; Clostridia ; Clostridia UCG-014 ; NA ; NA ; NA ; ASV_323	0	#N/A	0	#N/A	0	#N/A	0	#N/A	0	#N/A	0	#N/A
Firmicutes ; Clostridia ; Clostridia UCG-014 ; NA ; NA ; NA ; ASV_324	1.27344	0.88592	-21.7186	1.98976e-06	22.5325	5.61506e-07	23.806	1.21087e-08	0.813956	0.989402	2.08739	0.963913
Firmicutes ; Clostridia ; Clostridia UCG-014 ; NA ; NA ; NA ; ASV_325	21.6471	8.58237e-12	3.12549	1	-24.9335	2.76204e-13	-3.28643	1	-21.808	1.12183e-11	-0.160943	1
Firmicutes ; Clostridia ; Clostridia UCG-014 ; NA ; NA ; NA ; ASV_327	-25.2385	2.09186e-14	0.692224	1	3.29278	1	-21.9457	3.15918e-10	3.98501	0.634904	-21.2534	2.70315e-10
Firmicutes ; Clostridia ; Clostridia UCG-014 ; NA ; NA ; NA ; ASV_328	5.81273	0.0806091	-1.66639	1	-4.2294	1	1.58333	1	-5.89579	0.154853	-0.0830638	1
Firmicutes ; Clostridia ; Clostridia UCG-014 ; NA ; NA ; NA ; ASV_329	-7.15088	0.0110478	0.414123	1	1.76647	1	-5.38441	0.492679	2.1806	0.707433	-4.97029	0.253508
Firmicutes ; Clostridia ; Clostridia UCG-014 ; NA ; NA ; NA ; ASV_332	0	#N/A	0	#N/A	0	#N/A	0	#N/A	0	#N/A	0	#N/A
Firmicutes ; Clostridia ; Clostridia UCG-014 ; NA ; NA ; NA ; ASV_3326	0	#N/A	0.863423	1	-0.750782	1	-0.895133	#N/A	0	#N/A	0	#N/A
Firmicutes ; Clostridia ; Clostridia UCG-014 ; NA ; NA ; NA ; ASV_3358	0	#N/A	0.863423	1	-0.750782	1	-0.895133	#N/A	0	#N/A	0	#N/A
Firmicutes ; Clostridia ; Clostridia UCG-014 ; NA ; NA ; NA ; ASV_337	2.35138	0.789568	0	1	3.66205	1	6.01343	1	3.6074	0.74175	5.95878	0.722995
Firmicutes ; Clostridia ; Clostridia UCG-014 ; NA ; NA ; NA ; ASV_339	-5.27744	#N/A	0.392931	1	1.8631	1	-3.41434	1	2.25603	0.865747	-3.02141	0.935485
Firmicutes ; Clostridia ; Clostridia UCG-014 ; NA ; NA ; NA ; ASV_340	-2.18354	0.373146	1.34994	1	-0.671368	1	-2.85491	1	0.678575	0.906157	-1.50497	0.929624
Firmicutes ; Clostridia ; Clostridia UCG-014 ; NA ; NA ; NA ; ASV_3400	0	#N/A	0.863423	1	-0.750782	1	-0.895133	#N/A	0	#N/A	0	#N/A
Firmicutes ; Clostridia ; Clostridia UCG-014 ; NA ; NA ; NA ; ASV_3461	0.57699	#N/A	0	1	0	1	0.744279	#N/A	0	#N/A	0.689631	#N/A
Firmicutes ; Clostridia ; Clostridia UCG-014 ; NA ; NA ; NA ; ASV_3497	0.57699	#N/A	0	1	0	1	0.744279	#N/A	0	#N/A	0.689631	#N/A
Firmicutes ; Clostridia ; Clostridia UCG-014 ; NA ; NA ; NA ; ASV_35	2.18572	0.342816	-0.0161861	1	-2.36737	1	-0.181646	1	-2.38356	0.483953	-0.197832	1
Firmicutes ; Clostridia ; Clostridia UCG-014 ; NA ; NA ; NA ; ASV_356	1.77219	0.802605	-1.77872	1	-1.36657	1	0.405619	1	-3.14529	0.728046	-1.3731	1
Firmicutes ; Clostridia ; Clostridia UCG-014 ; NA ; NA ; NA ; ASV_360	-3.08316	0.598882	2.89627	1	-3.26716	1	-6.35032	0.866605	-0.370892	1	-3.45405	0.881208
Firmicutes ; Clostridia ; Clostridia UCG-014 ; NA ; NA ; NA ; ASV_362	-5.1419	0.289235	-0.267156	1	-0.149429	1	-5.29132	1	-0.416585	1	-5.55848	0.51076
Firmicutes ; Clostridia ; Clostridia UCG-014 ; NA ; NA ; NA ; ASV_365	-6.39816	0.0266944	5.04107	1	2.16695	1	-4.23121	0.982843	7.20802	0.0197409	0.809859	1
Firmicutes ; Clostridia ; Clostridia UCG-014 ; NA ; NA ; NA ; ASV_3662	-0.897055	#N/A	0	1	0.919992	1	0	#N/A	0.865345	#N/A	0	#N/A
Firmicutes ; Clostridia ; Clostridia UCG-014 ; NA ; NA ; NA ; ASV_3687	0.57699	#N/A	0	1	0	1	0.744279	#N/A	0	#N/A	0.689631	#N/A
Firmicutes ; Clostridia ; Clostridia UCG-014 ; NA ; NA ; NA ; ASV_374	0	#N/A	0	#N/A	0	#N/A	0	#N/A	0	#N/A	0	#N/A
Firmicutes ; Clostridia ; Clostridia UCG-014 ; NA ; NA ; NA ; ASV_3743	0	#N/A	-0.775989	1	0	1	0	#N/A	-0.608701	#N/A	-0.753052	#N/A
Firmicutes ; Clostridia ; Clostridia UCG-014 ; NA ; NA ; NA ; ASV_38	-0.147113	0.931066	0.395272	1	0.145334	1	-0.0017794	1	0.540606	0.763725	0.393493	0.957207
Firmicutes ; Clostridia ; Clostridia UCG-014 ; NA ; NA ; NA ; ASV_382	-0.144351	#N/A	-1.21731	1	-2.52391	1	-2.66826	1	-3.74123	#N/A	-3.88558	0.929624
Firmicutes ; Clostridia ; Clostridia UCG-014 ; NA ; NA ; NA ; ASV_383	-0.144351	#N/A	2.26942	1	-2.15678	1	-2.30113	1	0.112641	#N/A	0	#N/A
Firmicutes ; Clostridia ; Clostridia UCG-014 ; NA ; NA ; NA ; ASV_3862	0	#N/A	0.73227	1	-0.619629	1	-0.76398	1	0	#N/A	0	#N/A
Firmicutes ; Clostridia ; Clostridia UCG-014 ; NA ; NA ; NA ; ASV_389	-23.5728	2.30322e-10	-1.97784	1	1.86949	1	-21.7033	5.1567e-08	-0.108343	1	-23.6811	2.77582e-10
Firmicutes ; Clostridia ; Clostridia UCG-014 ; NA ; NA ; NA ; ASV_3941	0	#N/A	0.73227	1	-0.619629	1	-0.76398	#N/A	0	#N/A	0	#N/A
Firmicutes ; Clostridia ; Clostridia UCG-014 ; NA ; NA ; NA ; ASV_395	-5.65302	0.220004	0.728672	1	1.17555	1	-4.47747	1	1.90422	0.828036	-3.7488	0.865128
Firmicutes ; Clostridia ; Clostridia UCG-014 ; NA ; NA ; NA ; ASV_398	-4.56915	#N/A	-0.52978	1	1.2833	1	-3.28585	1	0.753517	1	-3.81563	0.929624
Firmicutes ; Clostridia ; Clostridia UCG-014 ; NA ; NA ; NA ; ASV_40	3.05844	0.0306241	-0.942677	1	-1.40305	1	1.65539	1	-2.34573	0.261193	0.712708	0.940626
Firmicutes ; Clostridia ; Clostridia UCG-014 ; NA ; NA ; NA ; ASV_401	-4.98468	0.412372	5.11676	1	1.06603	1	-3.91865	1	6.18279	0.483953	1.19811	1
Firmicutes ; Clostridia ; Clostridia UCG-014 ; NA ; NA ; NA ; ASV_405	0	#N/A	0	#N/A	0	#N/A	0	#N/A	0	#N/A	0	#N/A
Firmicutes ; Clostridia ; Clostridia UCG-014 ; NA ; NA ; NA ; ASV_407	-3.46219	0.604563	-1.6183	1	-0.983653	1	-4.44584	1	-2.60195	0.796205	-6.06414	0.547326
Firmicutes ; Clostridia ; Clostridia UCG-014 ; NA ; NA ; NA ; ASV_4078	0.456767	#N/A	0	1	0	1	0.624055	#N/A	0	#N/A	0.569408	#N/A
Firmicutes ; Clostridia ; Clostridia UCG-014 ; NA ; NA ; NA ; ASV_409	1.37266	#N/A	4.96282	1	-4.85018	1	-3.47751	1	0.112641	1	1.4853	1
Firmicutes ; Clostridia ; Clostridia UCG-014 ; NA ; NA ; NA ; ASV_4091	0.456767	#N/A	0	1	0	1	0.624055	#N/A	0	#N/A	0.569408	#N/A
Firmicutes ; Clostridia ; Clostridia UCG-014 ; NA ; NA ; NA ; ASV_416	0	#N/A	0	#N/A	0	#N/A	0	#N/A	0	#N/A	0	#N/A
Firmicutes ; Clostridia ; Clostridia UCG-014 ; NA ; NA ; NA ; ASV_418	-3.58994	0.53713	-0.493132	1	-0.329622	1	-3.91956	1	-0.822754	0.977069	-4.41269	0.817237
Firmicutes ; Clostridia ; Clostridia UCG-014 ; NA ; NA ; NA ; ASV_421	-5.64813	0.128876	1.56728	1	0.838183	1	-4.80994	1	2.40546	0.728046	-3.24267	0.865128
Firmicutes ; Clostridia ; Clostridia UCG-014 ; NA ; NA ; NA ; ASV_426	-3.25156	0.233805	-2.4871	1	3.05941	1	-0.192152	1	0.572308	0.938909	-2.67925	0.694137
Firmicutes ; Clostridia ; Clostridia UCG-014 ; NA ; NA ; NA ; ASV_4273	-0.771605	#N/A	0	1	0.794542	1	0	#N/A	0.739894	#N/A	0	#N/A
Firmicutes ; Clostridia ; Clostridia UCG-014 ; NA ; NA ; NA ; ASV_4276	-0.771605	#N/A	0	1	0.794542	1	0	1	0.739894	#N/A	0	#N/A
Firmicutes ; Clostridia ; Clostridia UCG-014 ; NA ; NA ; NA ; ASV_4297	-0.771605	#N/A	0	1	0.794542	1	0	#N/A	0.739894	#N/A	0	#N/A
Firmicutes ; Clostridia ; Clostridia UCG-014 ; NA ; NA ; NA ; ASV_430	0	#N/A	0	#N/A	0	#N/A	0	#N/A	0	#N/A	0	#N/A
Firmicutes ; Clostridia ; Clostridia UCG-014 ; NA ; NA ; NA ; ASV_432	-2.75385	#N/A	4.26562	1	0.15607	1	-2.59778	1	4.42169	0.626115	1.66784	0.983088
Firmicutes ; Clostridia ; Clostridia UCG-014 ; NA ; NA ; NA ; ASV_436	5.97202	0.239109	-3.27209	1	-3.22402	1	2.74799	1	-6.49612	0.358206	-0.524099	1
Firmicutes ; Clostridia ; Clostridia UCG-014 ; NA ; NA ; NA ; ASV_438	0	1	-6.80266	1	0	1	0	1	-6.63537	0.371805	-6.77972	0.398079
Firmicutes ; Clostridia ; Clostridia UCG-014 ; NA ; NA ; NA ; ASV_439	2.41889	0.58824	0.18448	1	-3.52321	1	-1.10431	1	-3.33872	0.607358	-0.919834	1
Firmicutes ; Clostridia ; Clostridia UCG-014 ; NA ; NA ; NA ; ASV_44	-0.477787	0.809273	0.620318	1	-1.43013	1	-1.90792	0.815924	-0.809815	0.735543	-1.2876	0.753348
Firmicutes ; Clostridia ; Clostridia UCG-014 ; NA ; NA ; NA ; ASV_440	0	#N/A	0	#N/A	0	#N/A	0	#N/A	0	#N/A	0	#N/A
Firmicutes ; Clostridia ; Clostridia UCG-014 ; NA ; NA ; NA ; ASV_4430	0.456767	#N/A	0	1	0	1	0.624055	#N/A	0	#N/A	0.569408	#N/A
Firmicutes ; Clostridia ; Clostridia UCG-014 ; NA ; NA ; NA ; ASV_445	-3.257	0.267021	-0.298988	1	0.274008	1	-2.98299	1	-0.0249802	1	-3.28198	0.519659
Firmicutes ; Clostridia ; Clostridia UCG-014 ; NA ; NA ; NA ; ASV_446	5.00811	0.302854	0.438804	1	-5.13136	1	-0.123247	1	-4.69255	0.541818	0.315557	1
Firmicutes ; Clostridia ; Clostridia UCG-014 ; NA ; NA ; NA ; ASV_4499	0	#N/A	-0.655766	1	0	1	0	#N/A	-0.488477	#N/A	-0.632828	#N/A
Firmicutes ; Clostridia ; Clostridia UCG-014 ; NA ; NA ; NA ; ASV_451	-4.93214	0.398528	-1.68265	1	1.09504	1	-3.83711	1	-0.587614	1	-5.51976	0.668677
Firmicutes ; Clostridia ; Clostridia UCG-014 ; NA ; NA ; NA ; ASV_4511	0	#N/A	-0.655766	1	0	1	0	#N/A	-0.488477	#N/A	-0.632828	#N/A
Firmicutes ; Clostridia ; Clostridia UCG-014 ; NA ; NA ; NA ; ASV_452	4.66193	#N/A	-4.8223	1	0.167289	1	4.82922	1	-4.65501	0.634904	0.00691626	1
Firmicutes ; Clostridia ; Clostridia UCG-014 ; NA ; NA ; NA ; ASV_457	-2.62211	#N/A	3.61261	1	-1.02221	1	-3.64432	1	2.5904	#N/A	-0.0317105	1
Firmicutes ; Clostridia ; Clostridia UCG-014 ; NA ; NA ; NA ; ASV_4605	0	#N/A	-0.655766	1	0	1	0	#N/A	-0.488477	#N/A	-0.632828	#N/A
Firmicutes ; Clostridia ; Clostridia UCG-014 ; NA ; NA ; NA ; ASV_461	5.74506	0.239109	2.27084	1	-4.92246	1	0.822594	1	-2.65162	0.763725	3.09344	0.929624
Firmicutes ; Clostridia ; Clostridia UCG-014 ; NA ; NA ; NA ; ASV_4669	0	#N/A	0.601117	1	-0.488476	1	-0.632827	#N/A	0	#N/A	0	#N/A
Firmicutes ; Clostridia ; Clostridia UCG-014 ; NA ; NA ; NA ; ASV_4671	0	#N/A	0.601117	1	-0.488476	1	-0.632827	#N/A	0	#N/A	0	#N/A
Firmicutes ; Clostridia ; Clostridia UCG-014 ; NA ; NA ; NA ; ASV_4686	0	#N/A	0.601117	1	-0.488476	1	-0.632827	#N/A	0	#N/A	0	#N/A
Firmicutes ; Clostridia ; Clostridia UCG-014 ; NA ; NA ; NA ; ASV_4688	0	#N/A	0.601117	1	-0.488476	1	-0.632827	#N/A	0	#N/A	0	#N/A
Firmicutes ; Clostridia ; Clostridia UCG-014 ; NA ; NA ; NA ; ASV_47	-0.491823	0.764823	-0.00309732	1	1.2243	1	0.732476	1	1.2212	0.525901	0.729379	0.929624
Firmicutes ; Clostridia ; Clostridia UCG-014 ; NA ; NA ; NA ; ASV_4755	0	#N/A	0.601117	1	-0.488476	1	-0.632827	#N/A	0	#N/A	0	#N/A
Firmicutes ; Clostridia ; Clostridia UCG-014 ; NA ; NA ; NA ; ASV_477	-6.37512	0.123162	5.59557	1	0.747837	1	-5.62728	0.967793	6.34341	0.264416	0	1
Firmicutes ; Clostridia ; Clostridia UCG-014 ; NA ; NA ; NA ; ASV_4777	0	#N/A	0.601117	1	-0.488476	1	-0.632827	#N/A	0	#N/A	0	#N/A
Firmicutes ; Clostridia ; Clostridia UCG-014 ; NA ; NA ; NA ; ASV_484	3.47762	#N/A	-4.22843	1	0.167289	1	3.64491	1	-4.06114	0.707433	-0.583523	1
Firmicutes ; Clostridia ; Clostridia UCG-014 ; NA ; NA ; NA ; ASV_486	-0.144352	1	2.32556	1	-6.49258	1	-6.63693	0.614248	-4.16701	0.573745	-4.31137	0.703442
Firmicutes ; Clostridia ; Clostridia UCG-014 ; NA ; NA ; NA ; ASV_487	2.45673	#N/A	-0.0546476	1	0.167288	1	2.62402	1	0.112641	#N/A	2.56938	#N/A
Firmicutes ; Clostridia ; Clostridia UCG-014 ; NA ; NA ; NA ; ASV_4878	0	#N/A	0.601117	1	-0.488476	1	-0.632827	#N/A	0	#N/A	0	#N/A
Firmicutes ; Clostridia ; Clostridia UCG-014 ; NA ; NA ; NA ; ASV_488	0	#N/A	-5.8572	1	0	1	0	1	-5.68991	0.607358	-5.83426	0.752381
Firmicutes ; Clostridia ; Clostridia UCG-014 ; NA ; NA ; NA ; ASV_49	-2.2694	0.289101	-0.0586102	1	0.178882	1	-2.09052	1	0.120272	1	-2.14913	0.646911
Firmicutes ; Clostridia ; Clostridia UCG-014 ; NA ; NA ; NA ; ASV_4904	0	#N/A	0.601117	1	-0.488476	1	-0.632827	#N/A	0	#N/A	0	#N/A
Firmicutes ; Clostridia ; Clostridia UCG-014 ; NA ; NA ; NA ; ASV_491	-0.144351	#N/A	-2.30956	1	0.167288	1	0.0229371	1	-2.14227	#N/A	-2.28662	#N/A
Firmicutes ; Clostridia ; Clostridia UCG-014 ; NA ; NA ; NA ; ASV_493	2.97575	#N/A	3.10127	1	-2.98863	1	-0.0128726	1	0.112641	#N/A	3.08839	0.935485
Firmicutes ; Clostridia ; Clostridia UCG-014 ; NA ; NA ; NA ; ASV_4951	0.336543	#N/A	0	1	0	1	0.503832	#N/A	0	#N/A	0.449184	#N/A
Firmicutes ; Clostridia ; Clostridia UCG-014 ; NA ; NA ; NA ; ASV_498	0.822834	0.913105	2.95719	1	2.1481	1	2.97093	1	5.10529	0.477001	5.92812	0.398079
Firmicutes ; Clostridia ; Clostridia UCG-014 ; NA ; NA ; NA ; ASV_5	-3.39557	0.000885038	1.62732	1	0.830158	1	-2.56541	0.118501	2.45748	0.061977	-0.93809	0.88146
Firmicutes ; Clostridia ; Clostridia UCG-014 ; NA ; NA ; NA ; ASV_508	-0.144351	#N/A	-2.19961	1	0.167288	1	0.0229371	1	-2.03232	#N/A	-2.17667	#N/A
Firmicutes ; Clostridia ; Clostridia UCG-014 ; NA ; NA ; NA ; ASV_5085	0.336543	#N/A	0	1	0	#N/A	0.503832	#N/A	0	#N/A	0.449184	#N/A
Firmicutes ; Clostridia ; Clostridia UCG-014 ; NA ; NA ; NA ; ASV_511	-5.38338	#N/A	-0.0546476	1	5.40632	1	0.0229371	1	5.35167	0.634904	0	1
Firmicutes ; Clostridia ; Clostridia UCG-014 ; NA ; NA ; NA ; ASV_5129	0.336543	#N/A	0	1	0	#N/A	0.503832	#N/A	0	#N/A	0.449184	#N/A
Firmicutes ; Clostridia ; Clostridia UCG-014 ; NA ; NA ; NA ; ASV_515	3.51768	#N/A	-0.0546476	1	0	1	3.68497	1	0.112641	#N/A	3.63032	#N/A
Firmicutes ; Clostridia ; Clostridia UCG-014 ; NA ; NA ; NA ; ASV_522	0.57699	#N/A	0.744718	1	-2.87422	1	-2.29723	1	-2.12951	#N/A	-1.55252	1
Firmicutes ; Clostridia ; Clostridia UCG-014 ; NA ; NA ; NA ; ASV_5228	-0.646154	#N/A	0	1	0.669091	1	0	#N/A	0.614444	#N/A	0	#N/A
Firmicutes ; Clostridia ; Clostridia UCG-014 ; NA ; NA ; NA ; ASV_526	-3.02089	#N/A	-1.54876	1	-0.753341	1	-3.77423	1	-2.3021	0.707433	-5.32299	0.234795
Firmicutes ; Clostridia ; Clostridia UCG-014 ; NA ; NA ; NA ; ASV_529	0	#N/A	0	#N/A	0	#N/A	0	#N/A	0	#N/A	0	#N/A
Firmicutes ; Clostridia ; Clostridia UCG-014 ; NA ; NA ; NA ; ASV_530	0	#N/A	-2.81056	1	-2.90226	1	-3.04662	1	-5.71282	0.552514	-5.85717	0.668677
Firmicutes ; Clostridia ; Clostridia UCG-014 ; NA ; NA ; NA ; ASV_533	0	#N/A	0	#N/A	0	#N/A	0	#N/A	0	#N/A	0	#N/A
Firmicutes ; Clostridia ; Clostridia UCG-014 ; NA ; NA ; NA ; ASV_537	5.9579	0.158209	-0.304938	1	-3.51921	1	2.4387	1	-3.82414	0.630353	2.13376	0.935485
Firmicutes ; Clostridia ; Clostridia UCG-014 ; NA ; NA ; NA ; ASV_5376	-0.646154	#N/A	0	1	0.669091	#N/A	0	#N/A	0.614444	#N/A	0	#N/A
Firmicutes ; Clostridia ; Clostridia UCG-014 ; NA ; NA ; NA ; ASV_545	2.91787	#N/A	2.89698	1	-2.78433	1	0.133535	1	0.112641	#N/A	3.03051	0.935485
Firmicutes ; Clostridia ; Clostridia UCG-014 ; NA ; NA ; NA ; ASV_5476	-0.646154	#N/A	0	1	0.669091	#N/A	0	#N/A	0.614444	#N/A	0	#N/A
Firmicutes ; Clostridia ; Clostridia UCG-014 ; NA ; NA ; NA ; ASV_548	0	#N/A	6.02921	1	-5.91657	1	-6.06092	1	0	1	0	1
Firmicutes ; Clostridia ; Clostridia UCG-014 ; NA ; NA ; NA ; ASV_553	-0.144351	#N/A	0.991681	1	-3.45345	1	-3.59781	1	-2.46177	#N/A	-2.60613	0.957207
Firmicutes ; Clostridia ; Clostridia UCG-014 ; NA ; NA ; NA ; ASV_5535	-0.646154	#N/A	0	1	0.669091	1	0	#N/A	0.614444	#N/A	0	#N/A
Firmicutes ; Clostridia ; Clostridia UCG-014 ; NA ; NA ; NA ; ASV_554	0	#N/A	4.0678	1	-3.95516	1	-4.09951	1	0	#N/A	0	1
Firmicutes ; Clostridia ; Clostridia UCG-014 ; NA ; NA ; NA ; ASV_559	-3.46237	#N/A	4.18196	1	-0.751302	1	-4.21367	1	3.43066	0.728046	0	1
Firmicutes ; Clostridia ; Clostridia UCG-014 ; NA ; NA ; NA ; ASV_5624	0.336543	#N/A	0	1	0	1	0.503832	#N/A	0	#N/A	0.449184	#N/A
Firmicutes ; Clostridia ; Clostridia UCG-014 ; NA ; NA ; NA ; ASV_567	0	#N/A	0	#N/A	0	#N/A	0	#N/A	0	#N/A	0	#N/A
Firmicutes ; Clostridia ; Clostridia UCG-014 ; NA ; NA ; NA ; ASV_5674	0	#N/A	-0.535542	1	0	#N/A	0	#N/A	-0.368254	#N/A	-0.512605	#N/A
Firmicutes ; Clostridia ; Clostridia UCG-014 ; NA ; NA ; NA ; ASV_57	-4.57161	0.033314	0.79482	1	0.965744	1	-3.60586	0.641685	1.76056	0.673527	-2.81104	0.519659
Firmicutes ; Clostridia ; Clostridia UCG-014 ; NA ; NA ; NA ; ASV_570	-2.69019	#N/A	-1.46647	1	0.994661	1	-1.69553	1	-0.471814	#N/A	-3.162	0.935485
Firmicutes ; Clostridia ; Clostridia UCG-014 ; NA ; NA ; NA ; ASV_5705	0	#N/A	-0.535542	1	0	1	0	#N/A	-0.368254	#N/A	-0.512605	#N/A
Firmicutes ; Clostridia ; Clostridia UCG-014 ; NA ; NA ; NA ; ASV_5750	0	#N/A	-0.535542	1	0	1	0	#N/A	-0.368254	#N/A	-0.512605	#N/A
Firmicutes ; Clostridia ; Clostridia UCG-014 ; NA ; NA ; NA ; ASV_5799	0	#N/A	-0.535542	1	0	1	0	#N/A	-0.368254	#N/A	-0.512605	#N/A
Firmicutes ; Clostridia ; Clostridia UCG-014 ; NA ; NA ; NA ; ASV_5805	0	#N/A	-0.535542	1	0	1	0	#N/A	-0.368254	#N/A	-0.512605	#N/A
Firmicutes ; Clostridia ; Clostridia UCG-014 ; NA ; NA ; NA ; ASV_582	-0.144351	#N/A	2.30749	1	-4.3343	1	-4.47865	1	-2.02681	#N/A	-2.17116	0.957207
Firmicutes ; Clostridia ; Clostridia UCG-014 ; NA ; NA ; NA ; ASV_583	-2.74741	#N/A	-2.4523	1	2.77035	1	0.0229371	1	0.318054	#N/A	-2.42936	#N/A
Firmicutes ; Clostridia ; Clostridia UCG-014 ; NA ; NA ; NA ; ASV_5834	0	#N/A	-0.535542	1	0	1	0	#N/A	-0.368254	#N/A	-0.512605	#N/A
Firmicutes ; Clostridia ; Clostridia UCG-014 ; NA ; NA ; NA ; ASV_5838	0	#N/A	-0.535542	1	0	1	0	#N/A	-0.368254	#N/A	-0.512605	#N/A
Firmicutes ; Clostridia ; Clostridia UCG-014 ; NA ; NA ; NA ; ASV_586	0	#N/A	0	#N/A	0	#N/A	0	#N/A	0	#N/A	0	#N/A
Firmicutes ; Clostridia ; Clostridia UCG-014 ; NA ; NA ; NA ; ASV_592	-3.17685	#N/A	-2.73144	1	3.19979	1	0.0229371	1	0.468345	#N/A	-2.7085	0.953915
Firmicutes ; Clostridia ; Clostridia UCG-014 ; NA ; NA ; NA ; ASV_593	0	#N/A	0	#N/A	0	#N/A	0	#N/A	0	#N/A	0	#N/A
Firmicutes ; Clostridia ; Clostridia UCG-014 ; NA ; NA ; NA ; ASV_594	-1.69474	#N/A	2.47457	1	-0.859793	1	-2.55453	1	1.61477	0.728046	-0.0799625	1
Firmicutes ; Clostridia ; Clostridia UCG-014 ; NA ; NA ; NA ; ASV_595	-3.95849	#N/A	0	1	3.98142	1	0	1	3.92677	#N/A	0	1
Firmicutes ; Clostridia ; Clostridia UCG-014 ; NA ; NA ; NA ; ASV_601	0	#N/A	0	#N/A	0	#N/A	0	#N/A	0	#N/A	0	#N/A
Firmicutes ; Clostridia ; Clostridia UCG-014 ; NA ; NA ; NA ; ASV_605	0	#N/A	0	#N/A	0	#N/A	0	#N/A	0	#N/A	0	#N/A
Firmicutes ; Clostridia ; Clostridia UCG-014 ; NA ; NA ; NA ; ASV_6075	0	#N/A	0.469964	1	-0.357323	1	-0.501675	#N/A	0	#N/A	0	#N/A
Firmicutes ; Clostridia ; Clostridia UCG-014 ; NA ; NA ; NA ; ASV_6116	0	#N/A	0.469964	1	-0.357323	#N/A	-0.501675	#N/A	0	#N/A	0	#N/A
Firmicutes ; Clostridia ; Clostridia UCG-014 ; NA ; NA ; NA ; ASV_6189	0	#N/A	0.469964	1	-0.357323	1	-0.501675	#N/A	0	#N/A	0	#N/A
Firmicutes ; Clostridia ; Clostridia UCG-014 ; NA ; NA ; NA ; ASV_619	-0.144351	#N/A	0.863423	1	-0.750782	1	-0.895133	#N/A	0.112641	#N/A	0	#N/A
Firmicutes ; Clostridia ; Clostridia UCG-014 ; NA ; NA ; NA ; ASV_6211	0	#N/A	0.469964	1	-0.357323	1	-0.501675	#N/A	0	#N/A	0	#N/A
Firmicutes ; Clostridia ; Clostridia UCG-014 ; NA ; NA ; NA ; ASV_6240	0	#N/A	0.469964	1	-0.357323	1	-0.501675	#N/A	0	#N/A	0	#N/A
Firmicutes ; Clostridia ; Clostridia UCG-014 ; NA ; NA ; NA ; ASV_632	-4.03463	#N/A	-0.0546476	1	4.05756	1	0.0229371	1	4.00292	#N/A	0	1
Firmicutes ; Clostridia ; Clostridia UCG-014 ; NA ; NA ; NA ; ASV_634	-0.144351	#N/A	-3.69411	1	0	1	0.0229371	1	-3.52682	#N/A	-3.67117	#N/A
Firmicutes ; Clostridia ; Clostridia UCG-014 ; NA ; NA ; NA ; ASV_636	-0.144351	#N/A	0.752185	1	-3.74433	1	-3.88868	1	-2.99215	#N/A	-3.1365	0.935485
Firmicutes ; Clostridia ; Clostridia UCG-014 ; NA ; NA ; NA ; ASV_6361	0	#N/A	0.469964	1	-0.357323	1	-0.501675	#N/A	0	#N/A	0	#N/A
Firmicutes ; Clostridia ; Clostridia UCG-014 ; NA ; NA ; NA ; ASV_637	-0.144351	#N/A	2.11304	1	-2.0004	1	-2.14476	1	0.112641	#N/A	0	#N/A
Firmicutes ; Clostridia ; Clostridia UCG-014 ; NA ; NA ; NA ; ASV_6440	0	#N/A	0.469964	1	-0.357323	1	-0.501675	#N/A	0	#N/A	0	#N/A
Firmicutes ; Clostridia ; Clostridia UCG-014 ; NA ; NA ; NA ; ASV_6447	0	#N/A	0.469964	1	-0.357323	1	-0.501675	#N/A	0	#N/A	0	#N/A
Firmicutes ; Clostridia ; Clostridia UCG-014 ; NA ; NA ; NA ; ASV_646	-4.93923	#N/A	2.05464	1	2.85288	1	-2.08635	1	4.90752	0.502361	0	1
Firmicutes ; Clostridia ; Clostridia UCG-014 ; NA ; NA ; NA ; ASV_6542	0.216319	#N/A	0	1	0	#N/A	0.383608	#N/A	0	#N/A	0.32896	#N/A
Firmicutes ; Clostridia ; Clostridia UCG-014 ; NA ; NA ; NA ; ASV_657	-0.144351	#N/A	1.72407	1	-4.17327	1	-4.31763	1	-2.4492	#N/A	-2.59355	0.935485
Firmicutes ; Clostridia ; Clostridia UCG-014 ; NA ; NA ; NA ; ASV_658	0	#N/A	0	#N/A	0	#N/A	0	#N/A	0	#N/A	0	#N/A
Firmicutes ; Clostridia ; Clostridia UCG-014 ; NA ; NA ; NA ; ASV_659	0	#N/A	0	#N/A	0	#N/A	0	#N/A	0	#N/A	0	#N/A
Firmicutes ; Clostridia ; Clostridia UCG-014 ; NA ; NA ; NA ; ASV_661	0	#N/A	0	#N/A	0	#N/A	0	#N/A	0	#N/A	0	#N/A
Firmicutes ; Clostridia ; Clostridia UCG-014 ; NA ; NA ; NA ; ASV_663	0	#N/A	0	#N/A	0	#N/A	0	#N/A	0	#N/A	0	#N/A
Firmicutes ; Clostridia ; Clostridia UCG-014 ; NA ; NA ; NA ; ASV_667	0	#N/A	0	#N/A	0	#N/A	0	#N/A	0	#N/A	0	#N/A
Firmicutes ; Clostridia ; Clostridia UCG-014 ; NA ; NA ; NA ; ASV_669	1.93726	#N/A	-0.0546476	1	0	1	2.10455	1	0.112641	#N/A	2.0499	#N/A
Firmicutes ; Clostridia ; Clostridia UCG-014 ; NA ; NA ; NA ; ASV_676	0	#N/A	0	#N/A	0	#N/A	0	#N/A	0	#N/A	0	#N/A
Firmicutes ; Clostridia ; Clostridia UCG-014 ; NA ; NA ; NA ; ASV_681	-1.30119	#N/A	-0.0546476	1	1.32413	1	0.0229371	1	1.26948	#N/A	0	#N/A
Firmicutes ; Clostridia ; Clostridia UCG-014 ; NA ; NA ; NA ; ASV_682	-3.71713	#N/A	0	1	3.74007	1	0	1	3.68542	#N/A	0	#N/A
Firmicutes ; Clostridia ; Clostridia UCG-014 ; NA ; NA ; NA ; ASV_683	-2.57488	#N/A	3.78692	1	-1.24375	1	-3.81863	1	2.54317	#N/A	-0.0317105	1
Firmicutes ; Clostridia ; Clostridia UCG-014 ; NA ; NA ; NA ; ASV_687	0	#N/A	0	#N/A	0	#N/A	0	#N/A	0	#N/A	0	#N/A
Firmicutes ; Clostridia ; Clostridia UCG-014 ; NA ; NA ; NA ; ASV_689	-2.87714	#N/A	-0.0546476	1	2.90007	1	0	1	2.84542	#N/A	-0.0317105	#N/A
Firmicutes ; Clostridia ; Clostridia UCG-014 ; NA ; NA ; NA ; ASV_6890	0.216319	#N/A	0	1	0	1	0.383608	#N/A	0	#N/A	0.32896	#N/A
Firmicutes ; Clostridia ; Clostridia UCG-014 ; NA ; NA ; NA ; ASV_692	0.0674625	#N/A	0.33373	1	0.240064	1	0.307526	1	0.573794	#N/A	0.641257	1
Firmicutes ; Clostridia ; Clostridia UCG-014 ; NA ; NA ; NA ; ASV_6949	0.216319	#N/A	0	1	0	#N/A	0.383608	#N/A	0	#N/A	0.32896	#N/A
Firmicutes ; Clostridia ; Clostridia UCG-014 ; NA ; NA ; NA ; ASV_6950	0.216319	#N/A	0	1	0	#N/A	0.383608	#N/A	0	#N/A	0.32896	#N/A
Firmicutes ; Clostridia ; Clostridia UCG-014 ; NA ; NA ; NA ; ASV_6969	0.216319	#N/A	0	1	0	#N/A	0.383608	#N/A	0	#N/A	0.32896	#N/A
Firmicutes ; Clostridia ; Clostridia UCG-014 ; NA ; NA ; NA ; ASV_70	1.0284	0.70013	-0.409682	1	-0.987892	1	0.0405071	1	-1.39757	0.703529	-0.369175	1
Firmicutes ; Clostridia ; Clostridia UCG-014 ; NA ; NA ; NA ; ASV_705	0	#N/A	0	#N/A	0	#N/A	0	#N/A	0	#N/A	0	#N/A
Firmicutes ; Clostridia ; Clostridia UCG-014 ; NA ; NA ; NA ; ASV_708	0	#N/A	0	#N/A	0	#N/A	0	#N/A	0	#N/A	0	#N/A
Firmicutes ; Clostridia ; Clostridia UCG-014 ; NA ; NA ; NA ; ASV_709	3.4263	#N/A	-1.44761	1	0	1	3.59359	1	-1.28032	#N/A	2.14598	0.971583
Firmicutes ; Clostridia ; Clostridia UCG-014 ; NA ; NA ; NA ; ASV_710	0	#N/A	0	#N/A	0	#N/A	0	#N/A	0	#N/A	0	#N/A
Firmicutes ; Clostridia ; Clostridia UCG-014 ; NA ; NA ; NA ; ASV_7101	-0.520703	#N/A	0	1	0.54364	#N/A	0	#N/A	0.488993	#N/A	0	#N/A
Firmicutes ; Clostridia ; Clostridia UCG-014 ; NA ; NA ; NA ; ASV_7115	-0.520703	#N/A	0	1	0.54364	#N/A	0	#N/A	0.488993	#N/A	0	#N/A
Firmicutes ; Clostridia ; Clostridia UCG-014 ; NA ; NA ; NA ; ASV_7159	-0.520703	#N/A	0	1	0.54364	1	0	#N/A	0.488993	#N/A	0	#N/A
Firmicutes ; Clostridia ; Clostridia UCG-014 ; NA ; NA ; NA ; ASV_716	0	#N/A	0	#N/A	0	#N/A	0	#N/A	0	#N/A	0	#N/A
Firmicutes ; Clostridia ; Clostridia UCG-014 ; NA ; NA ; NA ; ASV_7160	-0.520703	#N/A	0	1	0.54364	1	0	#N/A	0.488993	#N/A	0	#N/A
Firmicutes ; Clostridia ; Clostridia UCG-014 ; NA ; NA ; NA ; ASV_7165	-0.520703	#N/A	0	1	0.54364	1	0	#N/A	0.488993	#N/A	0	#N/A
Firmicutes ; Clostridia ; Clostridia UCG-014 ; NA ; NA ; NA ; ASV_7235	-0.520703	#N/A	0	1	0.54364	#N/A	0	#N/A	0.488993	#N/A	0	#N/A
Firmicutes ; Clostridia ; Clostridia UCG-014 ; NA ; NA ; NA ; ASV_7248	-0.520703	#N/A	0	1	0.54364	#N/A	0	#N/A	0.488993	#N/A	0	#N/A
Firmicutes ; Clostridia ; Clostridia UCG-014 ; NA ; NA ; NA ; ASV_7307	-0.520703	#N/A	0	1	0.54364	#N/A	0	#N/A	0.488993	#N/A	0	#N/A
Firmicutes ; Clostridia ; Clostridia UCG-014 ; NA ; NA ; NA ; ASV_737	2.6955	#N/A	-2.08486	1	0.167288	1	2.86279	1	-1.91757	#N/A	0.77793	#N/A
Firmicutes ; Clostridia ; Clostridia UCG-014 ; NA ; NA ; NA ; ASV_738	0	#N/A	0	#N/A	0	#N/A	0	#N/A	0	#N/A	0	#N/A
Firmicutes ; Clostridia ; Clostridia UCG-014 ; NA ; NA ; NA ; ASV_74	-0.0533974	1	0.690802	1	-0.266169	1	-0.319566	1	0.424633	0.936541	0.371236	1
Firmicutes ; Clostridia ; Clostridia UCG-014 ; NA ; NA ; NA ; ASV_7400	-0.520703	#N/A	0	1	0.54364	#N/A	0	#N/A	0.488993	#N/A	0	#N/A
Firmicutes ; Clostridia ; Clostridia UCG-014 ; NA ; NA ; NA ; ASV_7402	-0.520703	#N/A	0	1	0.54364	#N/A	0	#N/A	0.488993	#N/A	0	#N/A
Firmicutes ; Clostridia ; Clostridia UCG-014 ; NA ; NA ; NA ; ASV_750	-1.0016	#N/A	2.88799	1	-0.10266	1	-1.10426	1	2.78533	#N/A	1.78373	0.963913
Firmicutes ; Clostridia ; Clostridia UCG-014 ; NA ; NA ; NA ; ASV_751	0	#N/A	0	#N/A	0	#N/A	0	#N/A	0	#N/A	0	#N/A
Firmicutes ; Clostridia ; Clostridia UCG-014 ; NA ; NA ; NA ; ASV_7585	-0.520703	#N/A	0	1	0.54364	#N/A	0	#N/A	0.488993	#N/A	0	#N/A
Firmicutes ; Clostridia ; Clostridia UCG-014 ; NA ; NA ; NA ; ASV_76	0	1	5.71619	1	-26.1594	1.41727e-12	-26.2406	1.7421e-13	-20.4432	9.50382e-09	-20.5244	6.69726e-09
Firmicutes ; Clostridia ; Clostridia UCG-014 ; NA ; NA ; NA ; ASV_760	0	#N/A	0	#N/A	0	#N/A	0	#N/A	0	#N/A	0	#N/A
Firmicutes ; Clostridia ; Clostridia UCG-014 ; NA ; NA ; NA ; ASV_7601	-0.520703	#N/A	0	1	0.54364	1	0	#N/A	0.488993	#N/A	0	#N/A
Firmicutes ; Clostridia ; Clostridia UCG-014 ; NA ; NA ; NA ; ASV_7606	-0.520703	#N/A	0	1	0.54364	1	0	#N/A	0.488993	#N/A	0	#N/A
Firmicutes ; Clostridia ; Clostridia UCG-014 ; NA ; NA ; NA ; ASV_77	1.34576	0.360209	0.024874	1	-1.68281	1	-0.337056	1	-1.65794	0.408797	-0.312182	1
Firmicutes ; Clostridia ; Clostridia UCG-014 ; NA ; NA ; NA ; ASV_7727	-0.520703	#N/A	0	1	0.54364	#N/A	0	#N/A	0.488993	#N/A	0	#N/A
Firmicutes ; Clostridia ; Clostridia UCG-014 ; NA ; NA ; NA ; ASV_773	0	#N/A	-0.894699	1	-1.91097	1	-2.05532	1	-2.80567	#N/A	-2.95002	#N/A
Firmicutes ; Clostridia ; Clostridia UCG-014 ; NA ; NA ; NA ; ASV_776	0	#N/A	0	#N/A	0	#N/A	0	#N/A	0	#N/A	0	#N/A
Firmicutes ; Clostridia ; Clostridia UCG-014 ; NA ; NA ; NA ; ASV_787	0	#N/A	0	#N/A	0	#N/A	0	#N/A	0	#N/A	0	#N/A
Firmicutes ; Clostridia ; Clostridia UCG-014 ; NA ; NA ; NA ; ASV_788	0	#N/A	0	#N/A	0	#N/A	0	#N/A	0	#N/A	0	#N/A
Firmicutes ; Clostridia ; Clostridia UCG-014 ; NA ; NA ; NA ; ASV_789	0	#N/A	0	#N/A	0	#N/A	0	#N/A	0	#N/A	0	#N/A
Firmicutes ; Clostridia ; Clostridia UCG-014 ; NA ; NA ; NA ; ASV_79	-4.09372	0.0660342	0.770992	1	1.88313	1	-2.21059	1	2.65412	0.495556	-1.4396	0.932419
Firmicutes ; Clostridia ; Clostridia UCG-014 ; NA ; NA ; NA ; ASV_790	-0.144351	#N/A	4.1514	1	-4.03876	1	-4.18311	1	0	#N/A	-0.0317105	1
Firmicutes ; Clostridia ; Clostridia UCG-014 ; NA ; NA ; NA ; ASV_793	-0.771605	#N/A	3.83377	1	-3.09387	1	-3.86548	1	0.739895	#N/A	0	1
Firmicutes ; Clostridia ; Clostridia UCG-014 ; NA ; NA ; NA ; ASV_7980	0	#N/A	-0.415318	1	0	#N/A	0	#N/A	-0.24803	#N/A	-0.392381	#N/A
Firmicutes ; Clostridia ; Clostridia UCG-014 ; NA ; NA ; NA ; ASV_799	0	#N/A	0	#N/A	0	#N/A	0	#N/A	0	#N/A	0	#N/A
Firmicutes ; Clostridia ; Clostridia UCG-014 ; NA ; NA ; NA ; ASV_8043	0	#N/A	-0.415318	1	0	#N/A	0	#N/A	-0.24803	#N/A	-0.392381	#N/A
Firmicutes ; Clostridia ; Clostridia UCG-014 ; NA ; NA ; NA ; ASV_8096	0	#N/A	-0.415318	1	0	#N/A	0	#N/A	-0.24803	#N/A	-0.392381	#N/A
Firmicutes ; Clostridia ; Clostridia UCG-014 ; NA ; NA ; NA ; ASV_81	-0.927969	0.58824	0.0579937	1	-0.261064	1	-1.18903	1	-0.20307	0.990141	-1.13104	0.865128
Firmicutes ; Clostridia ; Clostridia UCG-014 ; NA ; NA ; NA ; ASV_8117	0	#N/A	-0.415318	1	0	1	0	#N/A	-0.24803	#N/A	-0.392381	#N/A
Firmicutes ; Clostridia ; Clostridia UCG-014 ; NA ; NA ; NA ; ASV_820	0	#N/A	0	#N/A	0	#N/A	0	#N/A	0	#N/A	0	#N/A
Firmicutes ; Clostridia ; Clostridia UCG-014 ; NA ; NA ; NA ; ASV_823	0	#N/A	3.27809	1	-3.16545	1	-3.3098	1	0.112641	#N/A	-0.0317105	#N/A
Firmicutes ; Clostridia ; Clostridia UCG-014 ; NA ; NA ; NA ; ASV_8302	0	#N/A	-0.415318	1	0	#N/A	0	#N/A	-0.24803	#N/A	-0.392381	#N/A
Firmicutes ; Clostridia ; Clostridia UCG-014 ; NA ; NA ; NA ; ASV_831	0	#N/A	0	#N/A	0	#N/A	0	#N/A	0	#N/A	0	#N/A
Firmicutes ; Clostridia ; Clostridia UCG-014 ; NA ; NA ; NA ; ASV_834	0	#N/A	0	#N/A	0	#N/A	0	#N/A	0	#N/A	0	#N/A
Firmicutes ; Clostridia ; Clostridia UCG-014 ; NA ; NA ; NA ; ASV_8394	0	#N/A	-0.415318	1	0	#N/A	0	#N/A	-0.24803	#N/A	-0.392381	#N/A
Firmicutes ; Clostridia ; Clostridia UCG-014 ; NA ; NA ; NA ; ASV_840	-0.0241277	#N/A	0.0253695	1	-0.882613	1	-0.906741	1	-0.857244	#N/A	-0.881371	#N/A
Firmicutes ; Clostridia ; Clostridia UCG-014 ; NA ; NA ; NA ; ASV_8458	0	#N/A	-0.415318	1	0	#N/A	0	#N/A	-0.24803	#N/A	-0.392381	#N/A
Firmicutes ; Clostridia ; Clostridia UCG-014 ; NA ; NA ; NA ; ASV_848	-1.30119	#N/A	0.863423	1	0.406062	1	-0.895133	1	1.26948	#N/A	-0.0317105	#N/A
Firmicutes ; Clostridia ; Clostridia UCG-014 ; NA ; NA ; NA ; ASV_85	4.07841	0.106983	-1.46858	1	-1.54524	1	2.53317	1	-3.01382	0.480663	1.06459	0.957207
Firmicutes ; Clostridia ; Clostridia UCG-014 ; NA ; NA ; NA ; ASV_850	2.09855	#N/A	0	1	0	1	2.26584	1	0	#N/A	2.21119	#N/A
Firmicutes ; Clostridia ; Clostridia UCG-014 ; NA ; NA ; NA ; ASV_853	0	#N/A	0	#N/A	0	#N/A	0	#N/A	0	#N/A	0	#N/A
Firmicutes ; Clostridia ; Clostridia UCG-014 ; NA ; NA ; NA ; ASV_8595	0	#N/A	0.338811	1	-0.22617	#N/A	-0.370522	#N/A	0	#N/A	0	#N/A
Firmicutes ; Clostridia ; Clostridia UCG-014 ; NA ; NA ; NA ; ASV_862	-3.00199	#N/A	0	1	3.02493	1	0	1	2.97028	#N/A	0	#N/A
Firmicutes ; Clostridia ; Clostridia UCG-014 ; NA ; NA ; NA ; ASV_867	-0.144351	#N/A	-2.32774	1	0	1	0.0229371	1	-2.16045	#N/A	-2.3048	#N/A
Firmicutes ; Clostridia ; Clostridia UCG-014 ; NA ; NA ; NA ; ASV_869	0	#N/A	0	#N/A	0	#N/A	0	#N/A	0	#N/A	0	#N/A
Firmicutes ; Clostridia ; Clostridia UCG-014 ; NA ; NA ; NA ; ASV_870	0	#N/A	0	#N/A	0	#N/A	0	#N/A	0	#N/A	0	#N/A
Firmicutes ; Clostridia ; Clostridia UCG-014 ; NA ; NA ; NA ; ASV_8708	0	#N/A	0.338811	1	-0.22617	#N/A	-0.370522	#N/A	0	#N/A	0	#N/A
Firmicutes ; Clostridia ; Clostridia UCG-014 ; NA ; NA ; NA ; ASV_875	0	#N/A	-1.42505	1	0	1	0	1	-1.25777	#N/A	-1.40212	#N/A
Firmicutes ; Clostridia ; Clostridia UCG-014 ; NA ; NA ; NA ; ASV_885	-1.46489	#N/A	-0.237615	1	0.70091	1	-0.76398	1	0.463295	#N/A	-1.0016	#N/A
Firmicutes ; Clostridia ; Clostridia UCG-014 ; NA ; NA ; NA ; ASV_886	0	#N/A	0	#N/A	0	#N/A	0	#N/A	0	#N/A	0	#N/A
Firmicutes ; Clostridia ; Clostridia UCG-014 ; NA ; NA ; NA ; ASV_8870	0	#N/A	0.338811	1	-0.22617	#N/A	-0.370522	#N/A	0	#N/A	0	#N/A
Firmicutes ; Clostridia ; Clostridia UCG-014 ; NA ; NA ; NA ; ASV_8944	0	#N/A	0.338811	1	-0.22617	#N/A	-0.370522	#N/A	0	#N/A	0	#N/A
Firmicutes ; Clostridia ; Clostridia UCG-014 ; NA ; NA ; NA ; ASV_898	0	#N/A	0	#N/A	0	#N/A	0	#N/A	0	#N/A	0	#N/A
Firmicutes ; Clostridia ; Clostridia UCG-014 ; NA ; NA ; NA ; ASV_905	0	#N/A	2.24729	1	-2.13465	1	-2.279	1	0	#N/A	0	#N/A
Firmicutes ; Clostridia ; Clostridia UCG-014 ; NA ; NA ; NA ; ASV_9085	0	#N/A	0.338811	1	-0.22617	#N/A	-0.370522	#N/A	0	#N/A	0	#N/A
Firmicutes ; Clostridia ; Clostridia UCG-014 ; NA ; NA ; NA ; ASV_9097	0	#N/A	0.338811	1	-0.22617	#N/A	-0.370522	#N/A	0	#N/A	0	#N/A
Firmicutes ; Clostridia ; Clostridia UCG-014 ; NA ; NA ; NA ; ASV_913	0	#N/A	0	#N/A	0	#N/A	0	#N/A	0	#N/A	0	#N/A
Firmicutes ; Clostridia ; Clostridia UCG-014 ; NA ; NA ; NA ; ASV_916	0	#N/A	0	#N/A	0	#N/A	0	#N/A	0	#N/A	0	#N/A
Firmicutes ; Clostridia ; Clostridia UCG-014 ; NA ; NA ; NA ; ASV_917	2.85924	#N/A	-0.0546476	1	0	1	3.02653	1	0.112641	#N/A	2.97188	#N/A
Firmicutes ; Clostridia ; Clostridia UCG-014 ; NA ; NA ; NA ; ASV_9191	0	#N/A	0.338811	1	-0.22617	#N/A	-0.370522	#N/A	0	#N/A	0	#N/A
Firmicutes ; Clostridia ; Clostridia UCG-014 ; NA ; NA ; NA ; ASV_922	0	#N/A	0	#N/A	0	#N/A	0	#N/A	0	#N/A	0	#N/A
Firmicutes ; Clostridia ; Clostridia UCG-014 ; NA ; NA ; NA ; ASV_9228	0	#N/A	0.338811	1	-0.22617	#N/A	-0.370522	#N/A	0	#N/A	0	#N/A
Firmicutes ; Clostridia ; Clostridia UCG-014 ; NA ; NA ; NA ; ASV_926	0	#N/A	1.90602	1	-1.79338	1	-1.93773	1	0.112641	#N/A	-0.0317105	#N/A
Firmicutes ; Clostridia ; Clostridia UCG-014 ; NA ; NA ; NA ; ASV_928	0	#N/A	0	#N/A	0	#N/A	0	#N/A	0	#N/A	0	#N/A
Firmicutes ; Clostridia ; Clostridia UCG-014 ; NA ; NA ; NA ; ASV_929	0	#N/A	-1.75056	1	0	1	0	1	-1.58327	#N/A	-1.72762	#N/A
Firmicutes ; Clostridia ; Clostridia UCG-014 ; NA ; NA ; NA ; ASV_9344	0	#N/A	0.338811	1	-0.22617	#N/A	-0.370522	#N/A	0	#N/A	0	#N/A
Firmicutes ; Clostridia ; Clostridia UCG-014 ; NA ; NA ; NA ; ASV_937	0	#N/A	0	#N/A	0	#N/A	0	#N/A	0	#N/A	0	#N/A
Firmicutes ; Clostridia ; Clostridia UCG-014 ; NA ; NA ; NA ; ASV_9423	0	#N/A	0.338811	1	-0.22617	#N/A	-0.370522	#N/A	0	#N/A	0	#N/A
Firmicutes ; Clostridia ; Clostridia UCG-014 ; NA ; NA ; NA ; ASV_948	-2.64996	#N/A	3.49609	1	-0.877843	1	-3.5278	1	2.61825	#N/A	0	1
Firmicutes ; Clostridia ; Clostridia UCG-014 ; NA ; NA ; NA ; ASV_9486	0	#N/A	0.338811	1	-0.22617	#N/A	-0.370522	#N/A	0	#N/A	0	#N/A
Firmicutes ; Clostridia ; Clostridia UCG-014 ; NA ; NA ; NA ; ASV_950	-2.88088	#N/A	0	1	2.90382	1	0	1	2.84917	#N/A	0	#N/A
Firmicutes ; Clostridia ; Clostridia UCG-014 ; NA ; NA ; NA ; ASV_954	0	#N/A	0	#N/A	0	#N/A	0	#N/A	0	#N/A	0	#N/A
Firmicutes ; Clostridia ; Clostridia UCG-014 ; NA ; NA ; NA ; ASV_9549	0.216319	#N/A	0	1	0	#N/A	0.383608	#N/A	0	#N/A	0.32896	#N/A
Firmicutes ; Clostridia ; Clostridia UCG-014 ; NA ; NA ; NA ; ASV_955	0	#N/A	0	#N/A	0	#N/A	0	#N/A	0	#N/A	0	#N/A
Firmicutes ; Clostridia ; Clostridia UCG-014 ; NA ; NA ; NA ; ASV_958	0	#N/A	0	#N/A	0	#N/A	0	#N/A	0	#N/A	0	#N/A
Firmicutes ; Clostridia ; Clostridia UCG-014 ; NA ; NA ; NA ; ASV_965	0.834739	#N/A	0.0765053	1	0.287037	1	1.12178	1	0.363542	#N/A	1.19828	#N/A
Firmicutes ; Clostridia ; Clostridia UCG-014 ; NA ; NA ; NA ; ASV_9670	0.0960959	#N/A	0	1	0	#N/A	0.263384	#N/A	0	#N/A	0.208737	#N/A
Firmicutes ; Clostridia ; Clostridia UCG-014 ; NA ; NA ; NA ; ASV_9693	0.0960959	#N/A	0	1	0	#N/A	0.263384	#N/A	0	#N/A	0.208737	#N/A
Firmicutes ; Clostridia ; Clostridia UCG-014 ; NA ; NA ; NA ; ASV_971	0	#N/A	0	#N/A	0	#N/A	0	#N/A	0	#N/A	0	#N/A
Firmicutes ; Clostridia ; Clostridia UCG-014 ; NA ; NA ; NA ; ASV_973	0	#N/A	0	#N/A	0	#N/A	0	#N/A	0	#N/A	0	#N/A
Firmicutes ; Clostridia ; Clostridia UCG-014 ; NA ; NA ; NA ; ASV_977	0	#N/A	-2.54485	1	0	1	0	1	-2.37756	#N/A	-2.52192	#N/A
Firmicutes ; Clostridia ; Clostridia UCG-014 ; NA ; NA ; NA ; ASV_98	6.04039	0.0191427	-1.24116	1	-1.61722	1	4.42317	0.641685	-2.85838	0.573745	3.18201	0.60986
Firmicutes ; Clostridia ; Clostridia UCG-014 ; NA ; NA ; NA ; ASV_980	-2.75624	#N/A	3.02455	1	-0.300013	1	-3.05626	1	2.72453	#N/A	0	1
Firmicutes ; Clostridia ; Clostridia UCG-014 ; NA ; NA ; NA ; ASV_981	-1.52159	#N/A	0	1	1.54452	1	0	1	1.48988	#N/A	0	#N/A
Firmicutes ; Clostridia ; Clostridia UCG-014 ; NA ; NA ; NA ; ASV_9819	0.0960959	#N/A	0	1	0	#N/A	0.263384	#N/A	0	#N/A	0.208737	#N/A
Firmicutes ; Clostridia ; Clostridia UCG-014 ; NA ; NA ; NA ; ASV_9825	0.0960959	#N/A	0	1	0	#N/A	0.263384	#N/A	0	#N/A	0.208737	#N/A
Firmicutes ; Clostridia ; Clostridia UCG-014 ; NA ; NA ; NA ; ASV_983	1.4065	#N/A	0	1	0	1	1.57379	1	0	#N/A	1.51914	#N/A
Firmicutes ; Clostridia ; Clostridia UCG-014 ; NA ; NA ; NA ; ASV_986	0	#N/A	0	#N/A	0	#N/A	0	#N/A	0	#N/A	0	#N/A
Firmicutes ; Clostridia ; Clostridia UCG-014 ; NA ; NA ; NA ; ASV_9894	-0.395253	#N/A	0	1	0.41819	#N/A	0	#N/A	0.363542	#N/A	0	#N/A
Firmicutes ; Clostridia ; Clostridia UCG-014 ; NA ; NA ; NA ; ASV_99	-0.24431	0.955908	0.719833	1	-1.02225	1	-1.26656	1	-0.302413	0.990331	-0.546724	1
Firmicutes ; Clostridia ; Clostridia UCG-014 ; NA ; NA ; NA ; ASV_995	3.61501	#N/A	0	1	0	1	3.7823	1	0	#N/A	3.72766	0.929624
Firmicutes ; Clostridia ; Clostridia vadinBB60 group ; NA ; NA ; NA ; ASV_10755	0	#N/A	0.207658	1	-0.0950174	#N/A	-0.239369	#N/A	0	#N/A	0	#N/A
Firmicutes ; Clostridia ; Clostridia vadinBB60 group ; NA ; NA ; NA ; ASV_10990	0	#N/A	0.207658	1	-0.0950174	#N/A	-0.239369	#N/A	0	#N/A	0	#N/A
Firmicutes ; Clostridia ; Clostridia vadinBB60 group ; NA ; NA ; NA ; ASV_1136	-1.46545	#N/A	0	1	1.48839	1	0	1	1.43374	#N/A	0	#N/A
Firmicutes ; Clostridia ; Clostridia vadinBB60 group ; NA ; NA ; NA ; ASV_1151	2.82426	#N/A	0	1	0	1	2.99154	1	0	#N/A	2.9369	#N/A
Firmicutes ; Clostridia ; Clostridia vadinBB60 group ; NA ; NA ; NA ; ASV_144	1.94116	0.719726	6.23713	1	-8.23627	0.553308	-6.29511	0.614248	-1.99913	0.796205	-0.0579738	1
Firmicutes ; Clostridia ; Clostridia vadinBB60 group ; NA ; NA ; NA ; ASV_1835	0	#N/A	-1.59116	1	0	1	0	1	-1.42387	#N/A	-1.56822	#N/A
Firmicutes ; Clostridia ; Clostridia vadinBB60 group ; NA ; NA ; NA ; ASV_1843	0	#N/A	0.73227	1	-0.619629	1	-0.76398	#N/A	0	#N/A	0	#N/A
Firmicutes ; Clostridia ; Clostridia vadinBB60 group ; NA ; NA ; NA ; ASV_201	3.07924	0.0592184	-0.929888	1	-0.949963	1	2.12927	1	-1.87985	0.520059	1.19939	0.929624
Firmicutes ; Clostridia ; Clostridia vadinBB60 group ; NA ; NA ; NA ; ASV_2072	0	#N/A	-0.655766	1	0	1	0	#N/A	-0.488477	#N/A	-0.632828	#N/A
Firmicutes ; Clostridia ; Clostridia vadinBB60 group ; NA ; NA ; NA ; ASV_2177	1.08564	#N/A	0	1	0	1	1.25293	1	0	#N/A	1.19828	#N/A
Firmicutes ; Clostridia ; Clostridia vadinBB60 group ; NA ; NA ; NA ; ASV_2685	0.817437	#N/A	0	1	0	1	0.984726	#N/A	0	#N/A	0.930078	#N/A
Firmicutes ; Clostridia ; Clostridia vadinBB60 group ; NA ; NA ; NA ; ASV_359	-0.000513879	1	-2.3428	1	2.07089	1	2.07038	1	-0.271908	1	-0.272422	1
Firmicutes ; Clostridia ; Clostridia vadinBB60 group ; NA ; NA ; NA ; ASV_3884	0	#N/A	0.73227	1	-0.619629	1	-0.76398	#N/A	0	#N/A	0	#N/A
Firmicutes ; Clostridia ; Clostridia vadinBB60 group ; NA ; NA ; NA ; ASV_4151	0.456767	#N/A	0	1	0	1	0.624055	#N/A	0	#N/A	0.569408	#N/A
Firmicutes ; Clostridia ; Clostridia vadinBB60 group ; NA ; NA ; NA ; ASV_462	-1.34912	#N/A	1.01808	1	0.937998	1	-0.411117	1	1.95608	0.728046	0.606961	1
Firmicutes ; Clostridia ; Clostridia vadinBB60 group ; NA ; NA ; NA ; ASV_473	-1.13623	0.716813	1.88084	1	0.515039	1	-0.621189	1	2.39588	0.553712	1.25965	0.935485
Firmicutes ; Clostridia ; Clostridia vadinBB60 group ; NA ; NA ; NA ; ASV_5015	0.336543	#N/A	0	1	0	1	0.503832	#N/A	0	#N/A	0.449184	#N/A
Firmicutes ; Clostridia ; Clostridia vadinBB60 group ; NA ; NA ; NA ; ASV_5128	0.336543	#N/A	0	1	0	#N/A	0.503832	#N/A	0	#N/A	0.449184	#N/A
Firmicutes ; Clostridia ; Clostridia vadinBB60 group ; NA ; NA ; NA ; ASV_5222	-0.646154	#N/A	0	1	0.669091	1	0	#N/A	0.614444	#N/A	0	#N/A
Firmicutes ; Clostridia ; Clostridia vadinBB60 group ; NA ; NA ; NA ; ASV_547	2.41177	#N/A	3.22279	1	-2.70295	1	-0.291176	1	0.519839	0.944412	2.93161	0.502893
Firmicutes ; Clostridia ; Clostridia vadinBB60 group ; NA ; NA ; NA ; ASV_7731	-0.520703	#N/A	0	1	0.54364	#N/A	0	#N/A	0.488993	#N/A	0	#N/A
Firmicutes ; Clostridia ; Clostridia vadinBB60 group ; NA ; NA ; NA ; ASV_798	0	#N/A	0	#N/A	0	#N/A	0	#N/A	0	#N/A	0	#N/A
Firmicutes ; Clostridia ; Clostridia vadinBB60 group ; NA ; NA ; NA ; ASV_8765	0	#N/A	0.338811	1	-0.22617	#N/A	-0.370522	#N/A	0	#N/A	0	#N/A
Firmicutes ; Clostridia ; Clostridia vadinBB60 group ; NA ; NA ; NA ; ASV_8767	0	#N/A	0.338811	1	-0.22617	#N/A	-0.370522	#N/A	0	#N/A	0	#N/A
Firmicutes ; Clostridia ; Clostridia vadinBB60 group ; NA ; NA ; NA ; ASV_914	0	#N/A	0	#N/A	0	#N/A	0	#N/A	0	#N/A	0	#N/A
Firmicutes ; Clostridia ; Clostridiales ; Clostridiaceae ; Candidatus Arthromitus ; NA ; ASV_11024	0	#N/A	0.207658	1	-0.0950174	#N/A	-0.239369	#N/A	0	#N/A	0	#N/A
Firmicutes ; Clostridia ; Clostridiales ; Clostridiaceae ; Candidatus Arthromitus ; NA ; ASV_2837	0	#N/A	-1.02453	1	0	1	0	1	-0.857244	#N/A	-1.00159	#N/A
Firmicutes ; Clostridia ; Clostridiales ; Clostridiaceae ; Candidatus Arthromitus ; NA ; ASV_3367	0	#N/A	0.863423	1	-0.750782	1	-0.895133	#N/A	0	#N/A	0	#N/A
Firmicutes ; Clostridia ; Clostridiales ; Clostridiaceae ; Candidatus Arthromitus ; NA ; ASV_346	0.364986	0.88592	-1.78312	1	0.998069	1	1.36305	1	-0.785054	0.792796	-0.420069	1
Firmicutes ; Clostridia ; Clostridiales ; Clostridiaceae ; Candidatus Arthromitus ; NA ; ASV_4987	0.336543	#N/A	0	1	0	1	0.503832	#N/A	0	#N/A	0.449184	#N/A
Firmicutes ; Clostridia ; Clostridiales ; Clostridiaceae ; Candidatus Arthromitus ; NA ; ASV_5736	0	#N/A	-0.535542	1	0	1	0	#N/A	-0.368254	#N/A	-0.512605	#N/A
Firmicutes ; Clostridia ; Clostridiales ; Clostridiaceae ; Candidatus Arthromitus ; NA ; ASV_7399	-0.520703	#N/A	0	1	0.54364	#N/A	0	#N/A	0.488993	#N/A	0	#N/A
Firmicutes ; Clostridia ; Clostridiales ; Clostridiaceae ; Candidatus Arthromitus ; NA ; ASV_7722	-0.520703	#N/A	0	1	0.54364	#N/A	0	#N/A	0.488993	#N/A	0	#N/A
Firmicutes ; Clostridia ; Clostridiales ; Clostridiaceae ; Candidatus Arthromitus ; NA ; ASV_7944	0	#N/A	-0.415318	1	0	#N/A	0	#N/A	-0.24803	#N/A	-0.392381	#N/A
Firmicutes ; Clostridia ; Clostridiales ; Clostridiaceae ; Candidatus Arthromitus ; NA ; ASV_9976	-0.395253	#N/A	0	1	0.41819	#N/A	0	#N/A	0.363542	#N/A	0	#N/A
Firmicutes ; Clostridia ; Clostridiales ; Clostridiaceae ; Clostridium sensu stricto 1 ; NA ; ASV_10095	-0.395253	#N/A	0	1	0.41819	#N/A	0	#N/A	0.363542	#N/A	0	#N/A
Firmicutes ; Clostridia ; Clostridiales ; Clostridiaceae ; Clostridium sensu stricto 1 ; NA ; ASV_10744	0	#N/A	0.207658	1	-0.0950174	#N/A	-0.239369	#N/A	0	#N/A	0	#N/A
Firmicutes ; Clostridia ; Clostridiales ; Clostridiaceae ; Clostridium sensu stricto 1 ; NA ; ASV_2336	0	#N/A	1.17502	1	-1.06238	1	-1.20673	1	0	#N/A	0	#N/A
Firmicutes ; Clostridia ; Clostridiales ; Clostridiaceae ; Clostridium sensu stricto 1 ; NA ; ASV_2695	-1.15743	#N/A	0	1	1.18037	1	0	1	1.12572	#N/A	0	#N/A
Firmicutes ; Clostridia ; Clostridiales ; Clostridiaceae ; Clostridium sensu stricto 1 ; NA ; ASV_3202	0	#N/A	-0.896213	1	0	1	0	#N/A	-0.728924	#N/A	-0.873276	#N/A
Firmicutes ; Clostridia ; Clostridiales ; Clostridiaceae ; Clostridium sensu stricto 1 ; NA ; ASV_4220	-0.771605	#N/A	0	1	0.794542	1	0	#N/A	0.739894	#N/A	0	#N/A
Firmicutes ; Clostridia ; Clostridiales ; Clostridiaceae ; Clostridium sensu stricto 1 ; NA ; ASV_429	-1.0546	#N/A	-3.03111	1	1.79888	1	0.74428	1	-1.23223	#N/A	-2.28683	#N/A
Firmicutes ; Clostridia ; Clostridiales ; Clostridiaceae ; Clostridium sensu stricto 1 ; NA ; ASV_4822	0	#N/A	0.601117	1	-0.488476	1	-0.632827	#N/A	0	#N/A	0	#N/A
Firmicutes ; Clostridia ; Clostridiales ; Clostridiaceae ; Clostridium sensu stricto 1 ; NA ; ASV_5923	0	#N/A	-0.535542	1	0	#N/A	0	#N/A	-0.368254	#N/A	-0.512605	#N/A
Firmicutes ; Clostridia ; Clostridiales ; Clostridiaceae ; Clostridium sensu stricto 1 ; NA ; ASV_7545	-0.520703	#N/A	0	1	0.54364	#N/A	0	#N/A	0.488993	#N/A	0	#N/A
Firmicutes ; Clostridia ; Clostridiales ; Clostridiaceae ; Clostridium sensu stricto 1 ; NA ; ASV_9853	0.0960959	#N/A	0	1	0	#N/A	0.263384	#N/A	0	#N/A	0.208737	#N/A
Firmicutes ; Clostridia ; Clostridiales ; Clostridiaceae ; unclassified_Clostridiaceae ; NA ; ASV_10203	-0.395253	#N/A	0	1	0.41819	#N/A	0	#N/A	0.363542	#N/A	0	#N/A
Firmicutes ; Clostridia ; Clostridiales ; Clostridiaceae ; unclassified_Clostridiaceae ; NA ; ASV_1740	0	#N/A	-1.65654	1	0	1	0	1	-1.48925	#N/A	-1.6336	#N/A
Firmicutes ; Clostridia ; Clostridiales ; Clostridiaceae ; unclassified_Clostridiaceae ; NA ; ASV_216	1.22144	0.832308	-2.63078	1	1.56626	1	2.7877	1	-1.06452	0.923076	0.15692	1
Firmicutes ; Clostridia ; Clostridiales ; Clostridiaceae ; unclassified_Clostridiaceae ; NA ; ASV_4836	0	#N/A	0.601117	1	-0.488476	1	-0.632827	#N/A	0	#N/A	0	#N/A
Firmicutes ; Clostridia ; Clostridiales ; Clostridiaceae ; unclassified_Clostridiaceae ; NA ; ASV_6489	0.336543	#N/A	0	1	0	#N/A	0.503832	#N/A	0	#N/A	0.449184	#N/A
Firmicutes ; Clostridia ; Eubacteriales ; Anaerofustaceae ; Anaerofustis ; NA ; ASV_1056	1.75133	#N/A	0.634577	1	-0.380804	1	1.37053	1	0.253773	#N/A	2.0051	#N/A
Firmicutes ; Clostridia ; Eubacteriales ; Anaerofustaceae ; Anaerofustis ; NA ; ASV_10864	0	#N/A	0.207658	1	-0.0950174	#N/A	-0.239369	#N/A	0	#N/A	0	#N/A
Firmicutes ; Clostridia ; Eubacteriales ; Anaerofustaceae ; Anaerofustis ; NA ; ASV_7043	0.216319	#N/A	0	1	0	#N/A	0.383608	#N/A	0	#N/A	0.32896	#N/A
Firmicutes ; Clostridia ; Lachnospirales ; Defluviitaleaceae ; Defluviitaleaceae UCG-011 ; NA ; ASV_1035	-0.144351	#N/A	1.17502	1	-1.06238	1	-1.20673	1	0.112641	#N/A	0	#N/A
Firmicutes ; Clostridia ; Lachnospirales ; Defluviitaleaceae ; Defluviitaleaceae UCG-011 ; NA ; ASV_239	-0.211289	0.931066	0.226163	1	-1.26762	1	-1.47891	1	-1.04146	0.673527	-1.25275	0.817237
Firmicutes ; Clostridia ; Lachnospirales ; Defluviitaleaceae ; Defluviitaleaceae UCG-011 ; NA ; ASV_249	1.9281	0.0436956	0.628389	1	-1.15153	1	0.776574	1	-0.523138	0.796205	1.40496	0.391147
Firmicutes ; Clostridia ; Lachnospirales ; Defluviitaleaceae ; Defluviitaleaceae UCG-011 ; NA ; ASV_3274	0	#N/A	-0.896213	1	0	1	0	1	-0.728924	#N/A	-0.873276	#N/A
Firmicutes ; Clostridia ; Lachnospirales ; Defluviitaleaceae ; Defluviitaleaceae UCG-011 ; NA ; ASV_3642	-0.897055	#N/A	0	1	0.919992	1	0	#N/A	0.865345	#N/A	0	#N/A
Firmicutes ; Clostridia ; Lachnospirales ; Defluviitaleaceae ; Defluviitaleaceae UCG-011 ; NA ; ASV_3861	0	#N/A	0.73227	1	-0.619629	1	-0.76398	1	0	#N/A	0	#N/A
Firmicutes ; Clostridia ; Lachnospirales ; Defluviitaleaceae ; Defluviitaleaceae UCG-011 ; NA ; ASV_4754	0	#N/A	0.601117	1	-0.488476	1	-0.632827	#N/A	0	#N/A	0	#N/A
Firmicutes ; Clostridia ; Lachnospirales ; Defluviitaleaceae ; Defluviitaleaceae UCG-011 ; NA ; ASV_5512	-0.646154	#N/A	0	1	0.669091	1	0	#N/A	0.614444	#N/A	0	#N/A
Firmicutes ; Clostridia ; Lachnospirales ; Defluviitaleaceae ; Defluviitaleaceae UCG-011 ; NA ; ASV_607	2.09065	#N/A	-0.861368	1	1.95659	1	4.04724	0.982843	1.09522	0.878952	3.18587	0.684985
Firmicutes ; Clostridia ; Lachnospirales ; Defluviitaleaceae ; Defluviitaleaceae UCG-011 ; NA ; ASV_866	0	#N/A	-0.896213	1	0	1	0	1	-0.728924	#N/A	-0.873276	#N/A
Firmicutes ; Clostridia ; Lachnospirales ; Lachnospiraceae ; [Eubacterium] hallii group ; NA ; ASV_1313	0	#N/A	0	#N/A	0	#N/A	0	#N/A	0	#N/A	0	#N/A
Firmicutes ; Clostridia ; Lachnospirales ; Lachnospiraceae ; [Eubacterium] hallii group ; NA ; ASV_1917	-1.34692	#N/A	0	1	1.36986	1	0	1	1.31521	#N/A	0	#N/A
Firmicutes ; Clostridia ; Lachnospirales ; Lachnospiraceae ; [Eubacterium] hallii group ; NA ; ASV_2122	0	#N/A	1.28067	1	-1.16803	1	-1.31238	1	0	#N/A	0	#N/A
Firmicutes ; Clostridia ; Lachnospirales ; Lachnospiraceae ; [Eubacterium] hallii group ; NA ; ASV_255	4.69227	0.0358615	-1.72408	1	-3.3829	1	1.30936	1	-5.10699	0.0379715	-0.41472	1
Firmicutes ; Clostridia ; Lachnospirales ; Lachnospiraceae ; [Eubacterium] hallii group ; NA ; ASV_2940	0	#N/A	0.995254	1	-0.882613	1	-1.02696	1	0	#N/A	0	#N/A
Firmicutes ; Clostridia ; Lachnospirales ; Lachnospiraceae ; [Eubacterium] hallii group ; NA ; ASV_3571	-0.897055	#N/A	0	1	0.919992	1	0	1	0.865345	#N/A	0	#N/A
Firmicutes ; Clostridia ; Lachnospirales ; Lachnospiraceae ; [Eubacterium] hallii group ; NA ; ASV_588	0	#N/A	0	#N/A	0	#N/A	0	#N/A	0	#N/A	0	#N/A
Firmicutes ; Clostridia ; Lachnospirales ; Lachnospiraceae ; [Eubacterium] hallii group ; NA ; ASV_707	-0.98962	#N/A	3.25072	1	-0.159323	1	-1.14894	1	3.0914	0.703529	2.10178	0.935485
Firmicutes ; Clostridia ; Lachnospirales ; Lachnospiraceae ; [Eubacterium] oxidoreducens group ; NA ; ASV_11268	-0.0241277	#N/A	0	1	0	#N/A	0.143161	#N/A	0	#N/A	0.0885131	#N/A
Firmicutes ; Clostridia ; Lachnospirales ; Lachnospiraceae ; [Eubacterium] oxidoreducens group ; NA ; ASV_3840	0	#N/A	0.73227	1	-0.619629	1	-0.76398	#N/A	0	#N/A	0	#N/A
Firmicutes ; Clostridia ; Lachnospirales ; Lachnospiraceae ; [Eubacterium] oxidoreducens group ; NA ; ASV_4207	0.456767	#N/A	0	1	0	1	0.624055	#N/A	0	#N/A	0.569408	#N/A
Firmicutes ; Clostridia ; Lachnospirales ; Lachnospiraceae ; [Eubacterium] oxidoreducens group ; NA ; ASV_4381	-0.771605	#N/A	0	1	0.794542	1	0	#N/A	0.739894	#N/A	0	#N/A
Firmicutes ; Clostridia ; Lachnospirales ; Lachnospiraceae ; [Eubacterium] oxidoreducens group ; NA ; ASV_444	-0.576877	#N/A	2.01652	1	-1.57436	1	-2.15124	1	0.442163	0.947529	-0.134713	1
Firmicutes ; Clostridia ; Lachnospirales ; Lachnospiraceae ; [Eubacterium] oxidoreducens group ; NA ; ASV_4535	0	#N/A	-0.655766	1	0	1	0	#N/A	-0.488477	#N/A	-0.632828	#N/A
Firmicutes ; Clostridia ; Lachnospirales ; Lachnospiraceae ; [Eubacterium] oxidoreducens group ; NA ; ASV_5225	-0.646154	#N/A	0	1	0.669091	1	0	#N/A	0.614444	#N/A	0	#N/A
Firmicutes ; Clostridia ; Lachnospirales ; Lachnospiraceae ; [Eubacterium] ventriosum group ; NA ; ASV_1390	-0.520703	#N/A	0	1	0.54364	#N/A	0	#N/A	0.488993	#N/A	0	#N/A
Firmicutes ; Clostridia ; Lachnospirales ; Lachnospiraceae ; [Eubacterium] ventriosum group ; NA ; ASV_5993	0	#N/A	-0.535542	1	0	1	0	#N/A	-0.368254	#N/A	-0.512605	#N/A
Firmicutes ; Clostridia ; Lachnospirales ; Lachnospiraceae ; [Ruminococcus] gauvreauii group ; NA ; ASV_1015	-1.48832	#N/A	0	1	1.51126	1	0	1	1.45661	#N/A	0	#N/A
Firmicutes ; Clostridia ; Lachnospirales ; Lachnospiraceae ; [Ruminococcus] gauvreauii group ; NA ; ASV_1342	0	#N/A	1.65588	1	-1.54324	1	-1.68759	1	0	#N/A	0	#N/A
Firmicutes ; Clostridia ; Lachnospirales ; Lachnospiraceae ; [Ruminococcus] gauvreauii group ; NA ; ASV_603	2.72115	#N/A	4.65309	1	-4.58961	1	-1.86846	1	0.0634823	1	2.78463	0.929624
Firmicutes ; Clostridia ; Lachnospirales ; Lachnospiraceae ; [Ruminococcus] torques group ; NA ; ASV_102	3.90184	0.304811	1.27329	1	-3.75651	1	0.145333	1	-2.48322	0.703529	1.41862	0.958771
Firmicutes ; Clostridia ; Lachnospirales ; Lachnospiraceae ; [Ruminococcus] torques group ; NA ; ASV_104	-0.953952	0.830068	4.27229	1	-0.714043	1	-1.66799	1	3.55825	0.46799	2.60429	0.865128
Firmicutes ; Clostridia ; Lachnospirales ; Lachnospiraceae ; [Ruminococcus] torques group ; NA ; ASV_11369	0	#N/A	-0.174871	1	0	#N/A	0	#N/A	-0.00758273	#N/A	-0.151934	#N/A
Firmicutes ; Clostridia ; Lachnospirales ; Lachnospiraceae ; [Ruminococcus] torques group ; NA ; ASV_141	3.80108	0.104895	-1.72786	1	-0.67078	1	3.1303	0.990828	-2.39864	0.573745	1.40244	0.935485
Firmicutes ; Clostridia ; Lachnospirales ; Lachnospiraceae ; [Ruminococcus] torques group ; NA ; ASV_165	3.7158	0.382798	-0.621553	1	-3.43442	1	0.281376	1	-4.05598	0.5327	-0.340177	1
Firmicutes ; Clostridia ; Lachnospirales ; Lachnospiraceae ; [Ruminococcus] torques group ; NA ; ASV_21	2.26998	0.0489633	0.46042	1	-0.976695	1	1.29328	1	-0.516275	0.838802	1.7537	0.348365
Firmicutes ; Clostridia ; Lachnospirales ; Lachnospiraceae ; [Ruminococcus] torques group ; NA ; ASV_217	2.57287	0.44795	-1.01265	1	-2.79608	1	-0.223211	1	-3.80873	0.398748	-1.23586	0.957207
Firmicutes ; Clostridia ; Lachnospirales ; Lachnospiraceae ; [Ruminococcus] torques group ; NA ; ASV_22	1.12961	0.239109	-0.938517	1	-0.121571	1	1.00804	1	-1.06009	0.47191	0.0695198	1
Firmicutes ; Clostridia ; Lachnospirales ; Lachnospiraceae ; [Ruminococcus] torques group ; NA ; ASV_233	-4.96279	#N/A	0	1	4.98572	1	0	1	4.93108	0.651978	0	1
Firmicutes ; Clostridia ; Lachnospirales ; Lachnospiraceae ; [Ruminococcus] torques group ; NA ; ASV_270	5.95952	0.360209	1.24163	1	-5.0153	1	0.944219	1	-3.77367	0.728046	2.18585	0.963913
Firmicutes ; Clostridia ; Lachnospirales ; Lachnospiraceae ; [Ruminococcus] torques group ; NA ; ASV_294	2.23697	0.655295	-2.56941	1	1.51286	1	3.74984	1	-1.05655	0.914555	1.18042	1
Firmicutes ; Clostridia ; Lachnospirales ; Lachnospiraceae ; [Ruminococcus] torques group ; NA ; ASV_3097	-1.02483	#N/A	0	1	1.04777	1	0	#N/A	0.993124	#N/A	0	#N/A
Firmicutes ; Clostridia ; Lachnospirales ; Lachnospiraceae ; [Ruminococcus] torques group ; NA ; ASV_311	23.1759	1.14853e-07	-18.6568	0.00151387	0	1	23.2993	5.22002e-07	-18.5334	0.000105589	4.64252	0.865961
Firmicutes ; Clostridia ; Lachnospirales ; Lachnospiraceae ; [Ruminococcus] torques group ; NA ; ASV_353	2.37426	0.677649	-3.68008	1	4.64819	1	7.02245	0.528213	0.968114	0.936541	3.34237	0.865961
Firmicutes ; Clostridia ; Lachnospirales ; Lachnospiraceae ; [Ruminococcus] torques group ; NA ; ASV_376	-0.144351	#N/A	2.64856	1	-2.53592	1	-2.68027	1	0.112641	#N/A	0	#N/A
Firmicutes ; Clostridia ; Lachnospirales ; Lachnospiraceae ; [Ruminococcus] torques group ; NA ; ASV_378	-5.18435	#N/A	0	1	5.20729	1	0	1	5.15264	0.644915	0	1
Firmicutes ; Clostridia ; Lachnospirales ; Lachnospiraceae ; [Ruminococcus] torques group ; NA ; ASV_544	1.48519	#N/A	-3.15341	1	0	1	1.65248	1	-2.98612	#N/A	-1.50093	#N/A
Firmicutes ; Clostridia ; Lachnospirales ; Lachnospiraceae ; [Ruminococcus] torques group ; NA ; ASV_59	1.37631	0.544813	0.03773	1	-0.690816	1	0.685496	1	-0.653086	0.887526	0.723226	0.963913
Firmicutes ; Clostridia ; Lachnospirales ; Lachnospiraceae ; [Ruminococcus] torques group ; NA ; ASV_606	0	#N/A	0	#N/A	0	#N/A	0	#N/A	0	#N/A	0	#N/A
Firmicutes ; Clostridia ; Lachnospirales ; Lachnospiraceae ; [Ruminococcus] torques group ; NA ; ASV_638	0	#N/A	0	#N/A	0	#N/A	0	#N/A	0	#N/A	0	#N/A
Firmicutes ; Clostridia ; Lachnospirales ; Lachnospiraceae ; [Ruminococcus] torques group ; NA ; ASV_677	0	#N/A	0	#N/A	0	#N/A	0	#N/A	0	#N/A	0	#N/A
Firmicutes ; Clostridia ; Lachnospirales ; Lachnospiraceae ; [Ruminococcus] torques group ; NA ; ASV_7031	0.216319	#N/A	0	1	0	#N/A	0.383608	#N/A	0	#N/A	0.32896	#N/A
Firmicutes ; Clostridia ; Lachnospirales ; Lachnospiraceae ; [Ruminococcus] torques group ; NA ; ASV_735	-2.10189	#N/A	0	1	2.12483	1	0	1	2.07018	#N/A	0	#N/A
Firmicutes ; Clostridia ; Lachnospirales ; Lachnospiraceae ; [Ruminococcus] torques group ; NA ; ASV_7793	0.216319	#N/A	0	1	0	#N/A	0.383608	#N/A	0	#N/A	0.32896	#N/A
Firmicutes ; Clostridia ; Lachnospirales ; Lachnospiraceae ; [Ruminococcus] torques group ; NA ; ASV_824	-0.144351	#N/A	0.995254	1	-0.882613	1	-1.02696	1	0	#N/A	-0.0317105	#N/A
Firmicutes ; Clostridia ; Lachnospirales ; Lachnospiraceae ; [Ruminococcus] torques group ; NA ; ASV_83	0.088008	0.994251	1.51146	1	-0.848768	1	-0.76076	1	0.662692	0.828036	0.7507	0.935485
Firmicutes ; Clostridia ; Lachnospirales ; Lachnospiraceae ; [Ruminococcus] torques group ; NA ; ASV_8412	0	#N/A	-0.415318	1	0	#N/A	0	#N/A	-0.24803	#N/A	-0.392381	#N/A
Firmicutes ; Clostridia ; Lachnospirales ; Lachnospiraceae ; [Ruminococcus] torques group ; NA ; ASV_872	0	#N/A	0	#N/A	0	#N/A	0	#N/A	0	#N/A	0	#N/A
Firmicutes ; Clostridia ; Lachnospirales ; Lachnospiraceae ; Anaerostipes ; NA ; ASV_371	4.65477	0.270467	5.64234	1	-5.5297	1	-0.874935	1	0	1	4.76741	0.510779
Firmicutes ; Clostridia ; Lachnospirales ; Lachnospiraceae ; Anaerostipes ; NA ; ASV_600	-2.98116	#N/A	0.568336	1	0.380296	1	-2.60086	1	0.948631	#N/A	-2.03253	0.983088
Firmicutes ; Clostridia ; Lachnospirales ; Lachnospiraceae ; Anaerostipes ; NA ; ASV_9417	0	#N/A	0.338811	1	-0.22617	#N/A	-0.370522	#N/A	0	#N/A	0	#N/A
Firmicutes ; Clostridia ; Lachnospirales ; Lachnospiraceae ; ASF356 ; NA ; ASV_150	1.81657	0.53713	-1.20723	1	-0.0187555	1	1.79782	1	-1.22599	0.796205	0.590581	1
Firmicutes ; Clostridia ; Lachnospirales ; Lachnospiraceae ; ASF356 ; NA ; ASV_162	-2.17193	0.356562	-0.579473	1	0.50072	1	-1.67121	1	-0.0787532	1	-2.25068	0.668677
Firmicutes ; Clostridia ; Lachnospirales ; Lachnospiraceae ; ASF356 ; NA ; ASV_2826	0	#N/A	-1.02453	1	0	1	0	1	-0.857244	#N/A	-1.00159	#N/A
Firmicutes ; Clostridia ; Lachnospirales ; Lachnospiraceae ; ASF356 ; NA ; ASV_3206	0	#N/A	-0.896213	1	0	1	0	1	-0.728924	#N/A	-0.873276	#N/A
Firmicutes ; Clostridia ; Lachnospirales ; Lachnospiraceae ; ASF356 ; NA ; ASV_3777	0	#N/A	-0.775989	1	0	1	0	#N/A	-0.608701	#N/A	-0.753052	#N/A
Firmicutes ; Clostridia ; Lachnospirales ; Lachnospiraceae ; ASF356 ; NA ; ASV_3880	0	#N/A	0.73227	1	-0.619629	1	-0.76398	#N/A	0	#N/A	0	#N/A
Firmicutes ; Clostridia ; Lachnospirales ; Lachnospiraceae ; ASF356 ; NA ; ASV_660	0	#N/A	0	#N/A	0	#N/A	0	#N/A	0	#N/A	0	#N/A
Firmicutes ; Clostridia ; Lachnospirales ; Lachnospiraceae ; ASF356 ; NA ; ASV_775	0	#N/A	0	#N/A	0	#N/A	0	#N/A	0	#N/A	0	#N/A
Firmicutes ; Clostridia ; Lachnospirales ; Lachnospiraceae ; ASF356 ; NA ; ASV_8219	0	#N/A	-0.415318	1	0	#N/A	0	#N/A	-0.24803	#N/A	-0.392381	#N/A
Firmicutes ; Clostridia ; Lachnospirales ; Lachnospiraceae ; Catenibacillus ; NA ; ASV_1162	0.57699	#N/A	0.995254	1	-0.882613	1	-0.305623	1	0	#N/A	0.689631	#N/A
Firmicutes ; Clostridia ; Lachnospirales ; Lachnospiraceae ; Catenibacillus ; NA ; ASV_1395	0	#N/A	-1.15616	1	0	1	0	1	-0.988874	#N/A	-1.13323	#N/A
Firmicutes ; Clostridia ; Lachnospirales ; Lachnospiraceae ; CHKCI001 ; NA ; ASV_1545	0	#N/A	0	#N/A	0	#N/A	0	#N/A	0	#N/A	0	#N/A
Firmicutes ; Clostridia ; Lachnospirales ; Lachnospiraceae ; CHKCI001 ; NA ; ASV_2448	-1.30119	#N/A	0	1	1.32413	1	0	1	1.26948	#N/A	0	#N/A
Firmicutes ; Clostridia ; Lachnospirales ; Lachnospiraceae ; CHKCI001 ; NA ; ASV_2506	0	#N/A	0.338811	1	-0.22617	#N/A	-0.370522	#N/A	0	#N/A	0	#N/A
Firmicutes ; Clostridia ; Lachnospirales ; Lachnospiraceae ; CHKCI001 ; NA ; ASV_2737	-1.15743	#N/A	0	1	1.18037	1	0	1	1.12572	#N/A	0	#N/A
Firmicutes ; Clostridia ; Lachnospirales ; Lachnospiraceae ; CHKCI001 ; NA ; ASV_403	1.16574	0.6747	-2.14392	1	1.93223	1	3.09797	0.709826	-0.211687	1	0.954053	0.935485
Firmicutes ; Clostridia ; Lachnospirales ; Lachnospiraceae ; CHKCI001 ; NA ; ASV_5202	0.336543	#N/A	0	1	0	1	0.503832	#N/A	0	#N/A	0.449184	#N/A
Firmicutes ; Clostridia ; Lachnospirales ; Lachnospiraceae ; CHKCI001 ; NA ; ASV_666	0	#N/A	-3.91533	1	0	1	0	1	-3.74804	#N/A	-3.89239	0.929624
Firmicutes ; Clostridia ; Lachnospirales ; Lachnospiraceae ; CHKCI001 ; NA ; ASV_744	3.20374	#N/A	-1.75105	1	-0.357324	1	2.84642	1	-2.10837	#N/A	1.09537	1
Firmicutes ; Clostridia ; Lachnospirales ; Lachnospiraceae ; CHKCI001 ; NA ; ASV_90	-1.13667	0.521597	2.39988	1	-0.382287	1	-1.51896	1	2.01759	0.358206	0.880915	0.935485
Firmicutes ; Clostridia ; Lachnospirales ; Lachnospiraceae ; Eisenbergiella ; NA ; ASV_129	3.93435	0.0823941	-0.473819	1	-3.00122	1	0.93313	1	-3.47504	0.288892	0.45931	1
Firmicutes ; Clostridia ; Lachnospirales ; Lachnospiraceae ; Eisenbergiella ; NA ; ASV_13	-0.4944	0.169904	0.435018	1	0.600811	1	0.106411	1	1.03583	0.000475637	0.541429	0.263997
Firmicutes ; Clostridia ; Lachnospirales ; Lachnospiraceae ; Eisenbergiella ; NA ; ASV_3194	0	#N/A	-0.896213	1	0	1	0	1	-0.728924	#N/A	-0.873276	#N/A
Firmicutes ; Clostridia ; Lachnospirales ; Lachnospiraceae ; Eisenbergiella ; NA ; ASV_3197	0	#N/A	-0.896213	1	0	1	0	1	-0.728924	#N/A	-0.873276	#N/A
Firmicutes ; Clostridia ; Lachnospirales ; Lachnospiraceae ; Eisenbergiella ; NA ; ASV_3468	0.57699	#N/A	0	1	0	1	0.744279	#N/A	0	#N/A	0.689631	#N/A
Firmicutes ; Clostridia ; Lachnospirales ; Lachnospiraceae ; Eisenbergiella ; NA ; ASV_3678	0.57699	#N/A	0	1	0	1	0.744279	#N/A	0	#N/A	0.689631	#N/A
Firmicutes ; Clostridia ; Lachnospirales ; Lachnospiraceae ; Eisenbergiella ; NA ; ASV_41	0.0706918	1	-0.0818382	1	-0.00859688	1	0.0620949	1	-0.090435	1	-0.0197432	1
Firmicutes ; Clostridia ; Lachnospirales ; Lachnospiraceae ; Eisenbergiella ; NA ; ASV_4691	0	#N/A	0.601117	1	-0.488476	1	-0.632827	#N/A	0	#N/A	0	#N/A
Firmicutes ; Clostridia ; Lachnospirales ; Lachnospiraceae ; Eisenbergiella ; NA ; ASV_5162	0.336543	#N/A	0	1	0	1	0.503832	#N/A	0	#N/A	0.449184	#N/A
Firmicutes ; Clostridia ; Lachnospirales ; Lachnospiraceae ; Eisenbergiella ; NA ; ASV_6695	0.216319	#N/A	0	1	0	#N/A	0.383608	#N/A	0	#N/A	0.32896	#N/A
Firmicutes ; Clostridia ; Lachnospirales ; Lachnospiraceae ; Eisenbergiella ; NA ; ASV_7547	-0.520703	#N/A	0	1	0.54364	#N/A	0	#N/A	0.488993	#N/A	0	#N/A
Firmicutes ; Clostridia ; Lachnospirales ; Lachnospiraceae ; Frisingicoccus ; NA ; ASV_2814	0	#N/A	-1.02453	1	0	1	0	1	-0.857244	#N/A	-1.00159	#N/A
Firmicutes ; Clostridia ; Lachnospirales ; Lachnospiraceae ; GCA-900066575 ; NA ; ASV_12	-0.786524	0.0414139	-0.311367	1	0.208244	1	-0.57828	0.868314	-0.103122	0.934396	-0.889646	0.0394636
Firmicutes ; Clostridia ; Lachnospirales ; Lachnospiraceae ; GCA-900066575 ; NA ; ASV_1475	0	#N/A	0	#N/A	0	#N/A	0	#N/A	0	#N/A	0	#N/A
Firmicutes ; Clostridia ; Lachnospirales ; Lachnospiraceae ; GCA-900066575 ; NA ; ASV_2017	1.26075	#N/A	0	1	0	1	1.42804	1	0	#N/A	1.37339	#N/A
Firmicutes ; Clostridia ; Lachnospirales ; Lachnospiraceae ; GCA-900066575 ; NA ; ASV_3260	0	#N/A	-0.896213	1	0	1	0	#N/A	-0.728924	#N/A	-0.873276	#N/A
Firmicutes ; Clostridia ; Lachnospirales ; Lachnospiraceae ; GCA-900066575 ; NA ; ASV_3522	0.57699	#N/A	0	1	0	1	0.744279	#N/A	0	#N/A	0.689631	#N/A
Firmicutes ; Clostridia ; Lachnospirales ; Lachnospiraceae ; GCA-900066575 ; NA ; ASV_496	2.20004	#N/A	-0.0546476	1	0.167288	1	2.36733	1	0.112641	#N/A	2.31268	#N/A
Firmicutes ; Clostridia ; Lachnospirales ; Lachnospiraceae ; GCA-900066575 ; NA ; ASV_5586	0.336543	#N/A	0	1	0	1	0.503832	#N/A	0	#N/A	0.449184	#N/A
Firmicutes ; Clostridia ; Lachnospirales ; Lachnospiraceae ; GCA-900066575 ; NA ; ASV_6328	0	#N/A	0.469964	1	-0.357323	1	-0.501675	#N/A	0	#N/A	0	#N/A
Firmicutes ; Clostridia ; Lachnospirales ; Lachnospiraceae ; GCA-900066575 ; NA ; ASV_741	0	#N/A	0	#N/A	0	#N/A	0	#N/A	0	#N/A	0	#N/A
Firmicutes ; Clostridia ; Lachnospirales ; Lachnospiraceae ; GCA-900066575 ; NA ; ASV_879	0	#N/A	0	#N/A	0	#N/A	0	#N/A	0	#N/A	0	#N/A
Firmicutes ; Clostridia ; Lachnospirales ; Lachnospiraceae ; Lachnospiraceae FCS020 group ; NA ; ASV_1168	-0.144351	#N/A	1.71065	1	-1.59801	1	-1.74236	1	0.112641	#N/A	0	#N/A
Firmicutes ; Clostridia ; Lachnospirales ; Lachnospiraceae ; Lachnospiraceae NC2004 group ; NA ; ASV_3818	0	#N/A	-0.775989	1	0	1	0	#N/A	-0.608701	#N/A	-0.753052	#N/A
Firmicutes ; Clostridia ; Lachnospirales ; Lachnospiraceae ; Lachnospiraceae UCG-001 ; NA ; ASV_319	-0.161691	0.977821	-0.19314	1	-1.21472	1	-1.37642	1	-1.40786	0.673527	-1.56956	0.865128
Firmicutes ; Clostridia ; Lachnospirales ; Lachnospiraceae ; Lachnospiraceae UCG-001 ; NA ; ASV_3641	-0.897055	#N/A	0	1	0.919992	1	0	#N/A	0.865345	#N/A	0	#N/A
Firmicutes ; Clostridia ; Lachnospirales ; Lachnospiraceae ; Lachnospiraceae UCG-006 ; NA ; ASV_6828	0.216319	#N/A	0	1	0	#N/A	0.383608	#N/A	0	#N/A	0.32896	#N/A
Firmicutes ; Clostridia ; Lachnospirales ; Lachnospiraceae ; Lachnospiraceae UCG-010 ; NA ; ASV_377	0.562005	0.813815	-1.80481	1	0.471382	1	1.03339	1	-1.33342	0.651978	-0.771418	0.935485
Firmicutes ; Clostridia ; Lachnospirales ; Lachnospiraceae ; Lachnospiraceae UCG-010 ; NA ; ASV_847	-1.82319	#N/A	2.49389	1	-1.18331	1	-3.00649	1	1.31058	#N/A	-0.512605	#N/A
Firmicutes ; Clostridia ; Lachnospirales ; Lachnospiraceae ; Sellimonas ; NA ; ASV_1008	2.87625	#N/A	2.38467	1	-2.27203	1	0.604225	1	0	#N/A	2.98889	0.935485
Firmicutes ; Clostridia ; Lachnospirales ; Lachnospiraceae ; Sellimonas ; NA ; ASV_110	2.30904	0.00840705	-0.27068	1	-1.04227	1	1.26676	1	-1.31295	0.37999	0.996082	0.722995
Firmicutes ; Clostridia ; Lachnospirales ; Lachnospiraceae ; Sellimonas ; NA ; ASV_11247	-0.0241277	#N/A	0	1	0	#N/A	0.143161	#N/A	0	#N/A	0.0885131	#N/A
Firmicutes ; Clostridia ; Lachnospirales ; Lachnospiraceae ; Sellimonas ; NA ; ASV_160	1.82092	0.173704	0.230261	1	-1.09916	1	0.721762	1	-0.868895	0.728046	0.952024	0.906158
Firmicutes ; Clostridia ; Lachnospirales ; Lachnospiraceae ; Sellimonas ; NA ; ASV_1601	0	#N/A	0	#N/A	0	#N/A	0	#N/A	0	#N/A	0	#N/A
Firmicutes ; Clostridia ; Lachnospirales ; Lachnospiraceae ; Sellimonas ; NA ; ASV_1745	0	#N/A	-1.5268	1	0	1	0	1	-1.35952	#N/A	-1.50387	#N/A
Firmicutes ; Clostridia ; Lachnospirales ; Lachnospiraceae ; Sellimonas ; NA ; ASV_3829	0	#N/A	-0.775989	1	0	1	0	#N/A	-0.608701	#N/A	-0.753052	#N/A
Firmicutes ; Clostridia ; Lachnospirales ; Lachnospiraceae ; Sellimonas ; NA ; ASV_4075	0.456767	#N/A	0	1	0	1	0.624055	#N/A	0	#N/A	0.569408	#N/A
Firmicutes ; Clostridia ; Lachnospirales ; Lachnospiraceae ; Sellimonas ; NA ; ASV_4776	0	#N/A	0.601117	1	-0.488476	1	-0.632827	#N/A	0	#N/A	0	#N/A
Firmicutes ; Clostridia ; Lachnospirales ; Lachnospiraceae ; Sellimonas ; NA ; ASV_5990	0	#N/A	-0.535542	1	0	1	0	#N/A	-0.368254	#N/A	-0.512605	#N/A
Firmicutes ; Clostridia ; Lachnospirales ; Lachnospiraceae ; Sellimonas ; NA ; ASV_633	0	#N/A	0	#N/A	0	#N/A	0	#N/A	0	#N/A	0	#N/A
Firmicutes ; Clostridia ; Lachnospirales ; Lachnospiraceae ; Sellimonas ; NA ; ASV_6835	0.216319	#N/A	0	1	0	#N/A	0.383608	#N/A	0	#N/A	0.32896	#N/A
Firmicutes ; Clostridia ; Lachnospirales ; Lachnospiraceae ; Sellimonas ; NA ; ASV_968	0	#N/A	0	#N/A	0	#N/A	0	#N/A	0	#N/A	0	#N/A
Firmicutes ; Clostridia ; Lachnospirales ; Lachnospiraceae ; Shuttleworthia ; NA ; ASV_1002	0	#N/A	3.73481	1	-3.62217	1	-3.76652	1	0	#N/A	0	#N/A
Firmicutes ; Clostridia ; Lachnospirales ; Lachnospiraceae ; Shuttleworthia ; NA ; ASV_132	1.22628	0.310014	0.0173926	1	-1.12623	1	0.100056	1	-1.10883	0.573745	0.117449	1
Firmicutes ; Clostridia ; Lachnospirales ; Lachnospiraceae ; Shuttleworthia ; NA ; ASV_1432	0	#N/A	0	#N/A	0	#N/A	0	#N/A	0	#N/A	0	#N/A
Firmicutes ; Clostridia ; Lachnospirales ; Lachnospiraceae ; Shuttleworthia ; NA ; ASV_1729	-2.12055	#N/A	0	1	2.14349	1	0	1	2.08884	#N/A	0	#N/A
Firmicutes ; Clostridia ; Lachnospirales ; Lachnospiraceae ; Shuttleworthia ; NA ; ASV_355	1.60062	0.845289	-1.59092	1	-0.636192	1	0.964426	1	-2.22711	0.838802	-0.626497	1
Firmicutes ; Clostridia ; Lachnospirales ; Lachnospiraceae ; Shuttleworthia ; NA ; ASV_5772	0	#N/A	-0.535542	1	0	1	0	#N/A	-0.368254	#N/A	-0.512605	#N/A
Firmicutes ; Clostridia ; Lachnospirales ; Lachnospiraceae ; Shuttleworthia ; NA ; ASV_645	2.11412	#N/A	0.105891	1	-3.62206	1	-1.50794	1	-3.51617	0.703529	-1.40205	1
Firmicutes ; Clostridia ; Lachnospirales ; Lachnospiraceae ; Tyzzerella ; NA ; ASV_2487	0.939673	#N/A	0	1	0	1	1.10696	1	0	#N/A	1.05231	#N/A
Firmicutes ; Clostridia ; Lachnospirales ; Lachnospiraceae ; Tyzzerella ; NA ; ASV_250	0.0754698	1	-5.29219	1	4.14714	1	4.22261	1	-1.14505	0.909636	-1.06959	1
Firmicutes ; Clostridia ; Lachnospirales ; Lachnospiraceae ; Tyzzerella ; NA ; ASV_2830	0	#N/A	-1.02453	1	0	1	0	1	-0.857244	#N/A	-1.00159	#N/A
Firmicutes ; Clostridia ; Lachnospirales ; Lachnospiraceae ; Tyzzerella ; NA ; ASV_5425	-0.646154	#N/A	0	1	0.669091	1	0	#N/A	0.614444	#N/A	0	#N/A
Firmicutes ; Clostridia ; Lachnospirales ; Lachnospiraceae ; Tyzzerella ; NA ; ASV_5928	0	#N/A	-0.535542	1	0	1	0	#N/A	-0.368254	#N/A	-0.512605	#N/A
Firmicutes ; Clostridia ; Lachnospirales ; Lachnospiraceae ; Tyzzerella ; NA ; ASV_618	3.01428	#N/A	-3.09107	1	0	1	3.18157	1	-2.92378	#N/A	0.0905	1
Firmicutes ; Clostridia ; Lachnospirales ; Lachnospiraceae ; Tyzzerella ; NA ; ASV_794	-4.81637	#N/A	0.469965	1	4.31469	1	-0.501675	1	4.78465	0.634904	0	1
Firmicutes ; Clostridia ; Lachnospirales ; Lachnospiraceae ; unclassified_Lachnospiraceae ; butyraticus ; ASV_394	4.76814	0.262314	-0.415672	1	-2.91995	1	1.84819	1	-3.33562	0.646837	1.43252	0.963913
Firmicutes ; Clostridia ; Lachnospirales ; Lachnospiraceae ; unclassified_Lachnospiraceae ; NA ; ASV_100	0.983563	0.354922	-1.81965	1	-0.312207	1	0.671356	1	-2.13185	0.0204128	-1.14829	0.510779
Firmicutes ; Clostridia ; Lachnospirales ; Lachnospiraceae ; unclassified_Lachnospiraceae ; NA ; ASV_1001	0	#N/A	0	#N/A	0	#N/A	0	#N/A	0	#N/A	0	#N/A
Firmicutes ; Clostridia ; Lachnospirales ; Lachnospiraceae ; unclassified_Lachnospiraceae ; NA ; ASV_10013	-0.395253	#N/A	0	1	0.41819	#N/A	0	#N/A	0.363542	#N/A	0	#N/A
Firmicutes ; Clostridia ; Lachnospirales ; Lachnospiraceae ; unclassified_Lachnospiraceae ; NA ; ASV_10016	-0.395253	#N/A	0	1	0.41819	#N/A	0	#N/A	0.363542	#N/A	0	#N/A
Firmicutes ; Clostridia ; Lachnospirales ; Lachnospiraceae ; unclassified_Lachnospiraceae ; NA ; ASV_10017	-0.395253	#N/A	0	1	0.41819	#N/A	0	#N/A	0.363542	#N/A	0	#N/A
Firmicutes ; Clostridia ; Lachnospirales ; Lachnospiraceae ; unclassified_Lachnospiraceae ; NA ; ASV_10023	-0.395253	#N/A	0	1	0.41819	#N/A	0	#N/A	0.363542	#N/A	0	#N/A
Firmicutes ; Clostridia ; Lachnospirales ; Lachnospiraceae ; unclassified_Lachnospiraceae ; NA ; ASV_10050	-0.395253	#N/A	0	1	0.41819	#N/A	0	#N/A	0.363542	#N/A	0	#N/A
Firmicutes ; Clostridia ; Lachnospirales ; Lachnospiraceae ; unclassified_Lachnospiraceae ; NA ; ASV_10084	-0.395253	#N/A	0	1	0.41819	#N/A	0	#N/A	0.363542	#N/A	0	#N/A
Firmicutes ; Clostridia ; Lachnospirales ; Lachnospiraceae ; unclassified_Lachnospiraceae ; NA ; ASV_10086	-0.395253	#N/A	0	1	0.41819	#N/A	0	#N/A	0.363542	#N/A	0	#N/A
Firmicutes ; Clostridia ; Lachnospirales ; Lachnospiraceae ; unclassified_Lachnospiraceae ; NA ; ASV_1011	-2.40071	#N/A	-0.0546476	1	2.42365	1	0.0229371	1	2.369	#N/A	0	#N/A
Firmicutes ; Clostridia ; Lachnospirales ; Lachnospiraceae ; unclassified_Lachnospiraceae ; NA ; ASV_10120	-0.395253	#N/A	0	1	0.41819	#N/A	0	#N/A	0.363542	#N/A	0	#N/A
Firmicutes ; Clostridia ; Lachnospirales ; Lachnospiraceae ; unclassified_Lachnospiraceae ; NA ; ASV_10144	-0.395253	#N/A	0	1	0.41819	#N/A	0	#N/A	0.363542	#N/A	0	#N/A
Firmicutes ; Clostridia ; Lachnospirales ; Lachnospiraceae ; unclassified_Lachnospiraceae ; NA ; ASV_10145	-0.395253	#N/A	0	1	0.41819	#N/A	0	#N/A	0.363542	#N/A	0	#N/A
Firmicutes ; Clostridia ; Lachnospirales ; Lachnospiraceae ; unclassified_Lachnospiraceae ; NA ; ASV_10150	-0.395253	#N/A	0	1	0.41819	#N/A	0	#N/A	0.363542	#N/A	0	#N/A
Firmicutes ; Clostridia ; Lachnospirales ; Lachnospiraceae ; unclassified_Lachnospiraceae ; NA ; ASV_10196	-0.395253	#N/A	0	1	0.41819	#N/A	0	#N/A	0.363542	#N/A	0	#N/A
Firmicutes ; Clostridia ; Lachnospirales ; Lachnospiraceae ; unclassified_Lachnospiraceae ; NA ; ASV_1021	3.48848	#N/A	0	1	0	1	3.65577	1	0	#N/A	3.60113	#N/A
Firmicutes ; Clostridia ; Lachnospirales ; Lachnospiraceae ; unclassified_Lachnospiraceae ; NA ; ASV_1022	-2.44592	#N/A	-0.0546476	1	2.46886	1	0.0229371	1	2.41421	#N/A	0	#N/A
Firmicutes ; Clostridia ; Lachnospirales ; Lachnospiraceae ; unclassified_Lachnospiraceae ; NA ; ASV_10225	-0.395253	#N/A	0	1	0.41819	#N/A	0	#N/A	0.363542	#N/A	0	#N/A
Firmicutes ; Clostridia ; Lachnospirales ; Lachnospiraceae ; unclassified_Lachnospiraceae ; NA ; ASV_10228	-0.395253	#N/A	0	1	0.41819	#N/A	0	#N/A	0.363542	#N/A	0	#N/A
Firmicutes ; Clostridia ; Lachnospirales ; Lachnospiraceae ; unclassified_Lachnospiraceae ; NA ; ASV_10229	-0.395253	#N/A	0	1	0.41819	#N/A	0	#N/A	0.363542	#N/A	0	#N/A
Firmicutes ; Clostridia ; Lachnospirales ; Lachnospiraceae ; unclassified_Lachnospiraceae ; NA ; ASV_1023	0	#N/A	0	#N/A	0	#N/A	0	#N/A	0	#N/A	0	#N/A
Firmicutes ; Clostridia ; Lachnospirales ; Lachnospiraceae ; unclassified_Lachnospiraceae ; NA ; ASV_10255	0.0960959	#N/A	0	1	0	#N/A	0.263384	#N/A	0	#N/A	0.208737	#N/A
Firmicutes ; Clostridia ; Lachnospirales ; Lachnospiraceae ; unclassified_Lachnospiraceae ; NA ; ASV_10257	0.0960959	#N/A	0	1	0	#N/A	0.263384	#N/A	0	#N/A	0.208737	#N/A
Firmicutes ; Clostridia ; Lachnospirales ; Lachnospiraceae ; unclassified_Lachnospiraceae ; NA ; ASV_10260	0.0960959	#N/A	0	1	0	#N/A	0.263384	#N/A	0	#N/A	0.208737	#N/A
Firmicutes ; Clostridia ; Lachnospirales ; Lachnospiraceae ; unclassified_Lachnospiraceae ; NA ; ASV_10334	0	#N/A	-0.295095	1	0	#N/A	0	#N/A	-0.127806	#N/A	-0.272158	#N/A
Firmicutes ; Clostridia ; Lachnospirales ; Lachnospiraceae ; unclassified_Lachnospiraceae ; NA ; ASV_10341	0	#N/A	-0.295095	1	0	#N/A	0	#N/A	-0.127806	#N/A	-0.272158	#N/A
Firmicutes ; Clostridia ; Lachnospirales ; Lachnospiraceae ; unclassified_Lachnospiraceae ; NA ; ASV_10378	0	#N/A	-0.295095	1	0	#N/A	0	#N/A	-0.127806	#N/A	-0.272158	#N/A
Firmicutes ; Clostridia ; Lachnospirales ; Lachnospiraceae ; unclassified_Lachnospiraceae ; NA ; ASV_10410	0	#N/A	-0.295095	1	0	#N/A	0	#N/A	-0.127806	#N/A	-0.272158	#N/A
Firmicutes ; Clostridia ; Lachnospirales ; Lachnospiraceae ; unclassified_Lachnospiraceae ; NA ; ASV_10414	0	#N/A	-0.295095	1	0	#N/A	0	#N/A	-0.127806	#N/A	-0.272158	#N/A
Firmicutes ; Clostridia ; Lachnospirales ; Lachnospiraceae ; unclassified_Lachnospiraceae ; NA ; ASV_10418	0	#N/A	-0.174871	1	0	#N/A	0	#N/A	-0.00758273	#N/A	-0.151934	#N/A
Firmicutes ; Clostridia ; Lachnospirales ; Lachnospiraceae ; unclassified_Lachnospiraceae ; NA ; ASV_10437	0	#N/A	-0.295095	1	0	#N/A	0	#N/A	-0.127806	#N/A	-0.272158	#N/A
Firmicutes ; Clostridia ; Lachnospirales ; Lachnospiraceae ; unclassified_Lachnospiraceae ; NA ; ASV_10440	0	#N/A	-0.295095	1	0	#N/A	0	#N/A	-0.127806	#N/A	-0.272158	#N/A
Firmicutes ; Clostridia ; Lachnospirales ; Lachnospiraceae ; unclassified_Lachnospiraceae ; NA ; ASV_1045	0	#N/A	0	#N/A	0	#N/A	0	#N/A	0	#N/A	0	#N/A
Firmicutes ; Clostridia ; Lachnospirales ; Lachnospiraceae ; unclassified_Lachnospiraceae ; NA ; ASV_10451	0	#N/A	-0.295095	1	0	#N/A	0	#N/A	-0.127806	#N/A	-0.272158	#N/A
Firmicutes ; Clostridia ; Lachnospirales ; Lachnospiraceae ; unclassified_Lachnospiraceae ; NA ; ASV_10494	0	#N/A	-0.295095	1	0	#N/A	0	#N/A	-0.127806	#N/A	-0.272158	#N/A
Firmicutes ; Clostridia ; Lachnospirales ; Lachnospiraceae ; unclassified_Lachnospiraceae ; NA ; ASV_10516	0	#N/A	-0.295095	1	0	#N/A	0	#N/A	-0.127806	#N/A	-0.272158	#N/A
Firmicutes ; Clostridia ; Lachnospirales ; Lachnospiraceae ; unclassified_Lachnospiraceae ; NA ; ASV_10520	0	#N/A	-0.295095	1	0	#N/A	0	#N/A	-0.127806	#N/A	-0.272158	#N/A
Firmicutes ; Clostridia ; Lachnospirales ; Lachnospiraceae ; unclassified_Lachnospiraceae ; NA ; ASV_10523	0	#N/A	-0.295095	1	0	#N/A	0	#N/A	-0.127806	#N/A	-0.272158	#N/A
Firmicutes ; Clostridia ; Lachnospirales ; Lachnospiraceae ; unclassified_Lachnospiraceae ; NA ; ASV_10554	0	#N/A	-0.295095	1	0	#N/A	0	#N/A	-0.127806	#N/A	-0.272158	#N/A
Firmicutes ; Clostridia ; Lachnospirales ; Lachnospiraceae ; unclassified_Lachnospiraceae ; NA ; ASV_10559	0	#N/A	-0.295095	1	0	#N/A	0	#N/A	-0.127806	#N/A	-0.272158	#N/A
Firmicutes ; Clostridia ; Lachnospirales ; Lachnospiraceae ; unclassified_Lachnospiraceae ; NA ; ASV_10562	0	#N/A	-0.295095	1	0	#N/A	0	#N/A	-0.127806	#N/A	-0.272158	#N/A
Firmicutes ; Clostridia ; Lachnospirales ; Lachnospiraceae ; unclassified_Lachnospiraceae ; NA ; ASV_10591	0	#N/A	-0.295095	1	0	#N/A	0	#N/A	-0.127806	#N/A	-0.272158	#N/A
Firmicutes ; Clostridia ; Lachnospirales ; Lachnospiraceae ; unclassified_Lachnospiraceae ; NA ; ASV_10592	0	#N/A	-0.295095	1	0	#N/A	0	#N/A	-0.127806	#N/A	-0.272158	#N/A
Firmicutes ; Clostridia ; Lachnospirales ; Lachnospiraceae ; unclassified_Lachnospiraceae ; NA ; ASV_1060	-2.91166	#N/A	0	1	2.93459	1	0	1	2.87995	#N/A	0	#N/A
Firmicutes ; Clostridia ; Lachnospirales ; Lachnospiraceae ; unclassified_Lachnospiraceae ; NA ; ASV_1061	0	#N/A	0	#N/A	0	#N/A	0	#N/A	0	#N/A	0	#N/A
Firmicutes ; Clostridia ; Lachnospirales ; Lachnospiraceae ; unclassified_Lachnospiraceae ; NA ; ASV_10611	0	#N/A	-0.295095	1	0	#N/A	0	#N/A	-0.127806	#N/A	-0.272158	#N/A
Firmicutes ; Clostridia ; Lachnospirales ; Lachnospiraceae ; unclassified_Lachnospiraceae ; NA ; ASV_1063	0	#N/A	0	#N/A	0	#N/A	0	#N/A	0	#N/A	0	#N/A
Firmicutes ; Clostridia ; Lachnospirales ; Lachnospiraceae ; unclassified_Lachnospiraceae ; NA ; ASV_10672	0	#N/A	-0.295095	1	0	#N/A	0	#N/A	-0.127806	#N/A	-0.272158	#N/A
Firmicutes ; Clostridia ; Lachnospirales ; Lachnospiraceae ; unclassified_Lachnospiraceae ; NA ; ASV_10697	0	#N/A	0.207658	1	-0.0950174	#N/A	-0.239369	#N/A	0	#N/A	0	#N/A
Firmicutes ; Clostridia ; Lachnospirales ; Lachnospiraceae ; unclassified_Lachnospiraceae ; NA ; ASV_107	2.12717	0.0592184	-1.57228	1	0.0296963	1	2.15687	0.351295	-1.54258	0.398748	0.584588	0.935485
Firmicutes ; Clostridia ; Lachnospirales ; Lachnospiraceae ; unclassified_Lachnospiraceae ; NA ; ASV_10700	0	#N/A	0.207658	1	-0.0950174	#N/A	-0.239369	#N/A	0	#N/A	0	#N/A
Firmicutes ; Clostridia ; Lachnospirales ; Lachnospiraceae ; unclassified_Lachnospiraceae ; NA ; ASV_10741	0	#N/A	0.207658	1	-0.0950174	#N/A	-0.239369	#N/A	0	#N/A	0	#N/A
Firmicutes ; Clostridia ; Lachnospirales ; Lachnospiraceae ; unclassified_Lachnospiraceae ; NA ; ASV_10742	0	#N/A	0.207658	1	-0.0950174	#N/A	-0.239369	#N/A	0	#N/A	0	#N/A
Firmicutes ; Clostridia ; Lachnospirales ; Lachnospiraceae ; unclassified_Lachnospiraceae ; NA ; ASV_10750	0	#N/A	0.207658	1	-0.0950174	#N/A	-0.239369	#N/A	0	#N/A	0	#N/A
Firmicutes ; Clostridia ; Lachnospirales ; Lachnospiraceae ; unclassified_Lachnospiraceae ; NA ; ASV_10799	0	#N/A	0.207658	1	-0.0950174	#N/A	-0.239369	#N/A	0	#N/A	0	#N/A
Firmicutes ; Clostridia ; Lachnospirales ; Lachnospiraceae ; unclassified_Lachnospiraceae ; NA ; ASV_1082	-1.61203	#N/A	-0.949204	1	1.08849	1	-0.523533	1	0.139291	#N/A	-1.47274	#N/A
Firmicutes ; Clostridia ; Lachnospirales ; Lachnospiraceae ; unclassified_Lachnospiraceae ; NA ; ASV_10854	0	#N/A	0.207658	1	-0.0950174	#N/A	-0.239369	#N/A	0	#N/A	0	#N/A
Firmicutes ; Clostridia ; Lachnospirales ; Lachnospiraceae ; unclassified_Lachnospiraceae ; NA ; ASV_10855	0	#N/A	0.207658	1	-0.0950174	#N/A	-0.239369	#N/A	0	#N/A	0	#N/A
Firmicutes ; Clostridia ; Lachnospirales ; Lachnospiraceae ; unclassified_Lachnospiraceae ; NA ; ASV_10871	0	#N/A	0.207658	1	-0.0950174	#N/A	-0.239369	#N/A	0	#N/A	0	#N/A
Firmicutes ; Clostridia ; Lachnospirales ; Lachnospiraceae ; unclassified_Lachnospiraceae ; NA ; ASV_10945	0	#N/A	0.207658	1	-0.0950174	#N/A	-0.239369	#N/A	0	#N/A	0	#N/A
Firmicutes ; Clostridia ; Lachnospirales ; Lachnospiraceae ; unclassified_Lachnospiraceae ; NA ; ASV_10951	0	#N/A	0.207658	1	-0.0950174	#N/A	-0.239369	#N/A	0	#N/A	0	#N/A
Firmicutes ; Clostridia ; Lachnospirales ; Lachnospiraceae ; unclassified_Lachnospiraceae ; NA ; ASV_10957	0	#N/A	0.207658	1	-0.0950174	#N/A	-0.239369	#N/A	0	#N/A	0	#N/A
Firmicutes ; Clostridia ; Lachnospirales ; Lachnospiraceae ; unclassified_Lachnospiraceae ; NA ; ASV_10964	0	#N/A	0.207658	1	-0.0950174	#N/A	-0.239369	#N/A	0	#N/A	0	#N/A
Firmicutes ; Clostridia ; Lachnospirales ; Lachnospiraceae ; unclassified_Lachnospiraceae ; NA ; ASV_10994	0	#N/A	0.207658	1	-0.0950174	#N/A	-0.239369	#N/A	0	#N/A	0	#N/A
Firmicutes ; Clostridia ; Lachnospirales ; Lachnospiraceae ; unclassified_Lachnospiraceae ; NA ; ASV_10996	0	#N/A	0.207658	1	-0.0950174	#N/A	-0.239369	#N/A	0	#N/A	0	#N/A
Firmicutes ; Clostridia ; Lachnospirales ; Lachnospiraceae ; unclassified_Lachnospiraceae ; NA ; ASV_11	0.193726	0.6747	0.185299	1	-0.496699	1	-0.302973	1	-0.311399	0.626115	-0.117674	0.982891
Firmicutes ; Clostridia ; Lachnospirales ; Lachnospiraceae ; unclassified_Lachnospiraceae ; NA ; ASV_11000	0	#N/A	0.207658	1	-0.0950174	#N/A	-0.239369	#N/A	0	#N/A	0	#N/A
Firmicutes ; Clostridia ; Lachnospirales ; Lachnospiraceae ; unclassified_Lachnospiraceae ; NA ; ASV_11004	0	#N/A	0.207658	1	-0.0950174	#N/A	-0.239369	#N/A	0	#N/A	0	#N/A
Firmicutes ; Clostridia ; Lachnospirales ; Lachnospiraceae ; unclassified_Lachnospiraceae ; NA ; ASV_11021	0	#N/A	0.207658	1	-0.0950174	#N/A	-0.239369	#N/A	0	#N/A	0	#N/A
Firmicutes ; Clostridia ; Lachnospirales ; Lachnospiraceae ; unclassified_Lachnospiraceae ; NA ; ASV_11026	0	#N/A	0.207658	1	-0.0950174	#N/A	-0.239369	#N/A	0	#N/A	0	#N/A
Firmicutes ; Clostridia ; Lachnospirales ; Lachnospiraceae ; unclassified_Lachnospiraceae ; NA ; ASV_11030	0	#N/A	0.207658	1	-0.0950174	#N/A	-0.239369	#N/A	0	#N/A	0	#N/A
Firmicutes ; Clostridia ; Lachnospirales ; Lachnospiraceae ; unclassified_Lachnospiraceae ; NA ; ASV_11031	0	#N/A	0.207658	1	-0.0950174	#N/A	-0.239369	#N/A	0	#N/A	0	#N/A
Firmicutes ; Clostridia ; Lachnospirales ; Lachnospiraceae ; unclassified_Lachnospiraceae ; NA ; ASV_11064	0	#N/A	0.207658	1	-0.0950174	#N/A	-0.239369	#N/A	0	#N/A	0	#N/A
Firmicutes ; Clostridia ; Lachnospirales ; Lachnospiraceae ; unclassified_Lachnospiraceae ; NA ; ASV_11103	0	#N/A	0.207658	1	-0.0950174	#N/A	-0.239369	#N/A	0	#N/A	0	#N/A
Firmicutes ; Clostridia ; Lachnospirales ; Lachnospiraceae ; unclassified_Lachnospiraceae ; NA ; ASV_11106	0	#N/A	0.207658	1	-0.0950174	#N/A	-0.239369	#N/A	0	#N/A	0	#N/A
Firmicutes ; Clostridia ; Lachnospirales ; Lachnospiraceae ; unclassified_Lachnospiraceae ; NA ; ASV_1111	0	#N/A	0	#N/A	0	#N/A	0	#N/A	0	#N/A	0	#N/A
Firmicutes ; Clostridia ; Lachnospirales ; Lachnospiraceae ; unclassified_Lachnospiraceae ; NA ; ASV_1114	0	#N/A	0	#N/A	0	#N/A	0	#N/A	0	#N/A	0	#N/A
Firmicutes ; Clostridia ; Lachnospirales ; Lachnospiraceae ; unclassified_Lachnospiraceae ; NA ; ASV_11143	0	#N/A	0.207658	1	-0.0950174	#N/A	-0.239369	#N/A	0	#N/A	0	#N/A
Firmicutes ; Clostridia ; Lachnospirales ; Lachnospiraceae ; unclassified_Lachnospiraceae ; NA ; ASV_1116	0	#N/A	0	#N/A	0	#N/A	0	#N/A	0	#N/A	0	#N/A
Firmicutes ; Clostridia ; Lachnospirales ; Lachnospiraceae ; unclassified_Lachnospiraceae ; NA ; ASV_11192	0	#N/A	0.207658	1	-0.0950174	#N/A	-0.239369	#N/A	0	#N/A	0	#N/A
Firmicutes ; Clostridia ; Lachnospirales ; Lachnospiraceae ; unclassified_Lachnospiraceae ; NA ; ASV_11217	0.0960959	#N/A	0	1	0	#N/A	0.263384	#N/A	0	#N/A	0.208737	#N/A
Firmicutes ; Clostridia ; Lachnospirales ; Lachnospiraceae ; unclassified_Lachnospiraceae ; NA ; ASV_11223	0.0960959	#N/A	0	1	0	#N/A	0.263384	#N/A	0	#N/A	0.208737	#N/A
Firmicutes ; Clostridia ; Lachnospirales ; Lachnospiraceae ; unclassified_Lachnospiraceae ; NA ; ASV_1123	-1.83279	#N/A	0.73227	1	1.06881	1	-0.76398	1	1.80108	#N/A	0	#N/A
Firmicutes ; Clostridia ; Lachnospirales ; Lachnospiraceae ; unclassified_Lachnospiraceae ; NA ; ASV_11254	-0.0241277	#N/A	0	1	0	#N/A	0.143161	#N/A	0	#N/A	0.0885131	#N/A
Firmicutes ; Clostridia ; Lachnospirales ; Lachnospiraceae ; unclassified_Lachnospiraceae ; NA ; ASV_11257	-0.0241277	#N/A	0	1	0	#N/A	0.143161	#N/A	0	#N/A	0.0885131	#N/A
Firmicutes ; Clostridia ; Lachnospirales ; Lachnospiraceae ; unclassified_Lachnospiraceae ; NA ; ASV_11271	-0.0241277	#N/A	0	1	0	#N/A	0.143161	#N/A	0	#N/A	0.0885131	#N/A
Firmicutes ; Clostridia ; Lachnospirales ; Lachnospiraceae ; unclassified_Lachnospiraceae ; NA ; ASV_11274	-0.0241277	#N/A	0	1	0	#N/A	0.143161	#N/A	0	#N/A	0.0885131	#N/A
Firmicutes ; Clostridia ; Lachnospirales ; Lachnospiraceae ; unclassified_Lachnospiraceae ; NA ; ASV_11297	-0.269802	#N/A	0	1	0.292739	#N/A	0	#N/A	0.238092	#N/A	0	#N/A
Firmicutes ; Clostridia ; Lachnospirales ; Lachnospiraceae ; unclassified_Lachnospiraceae ; NA ; ASV_1130	0	#N/A	0	#N/A	0	#N/A	0	#N/A	0	#N/A	0	#N/A
Firmicutes ; Clostridia ; Lachnospirales ; Lachnospiraceae ; unclassified_Lachnospiraceae ; NA ; ASV_11320	-0.269802	#N/A	0	1	0.292739	#N/A	0	#N/A	0.238092	#N/A	0	#N/A
Firmicutes ; Clostridia ; Lachnospirales ; Lachnospiraceae ; unclassified_Lachnospiraceae ; NA ; ASV_1133	-0.144351	#N/A	1.45672	1	-1.34408	1	-1.48843	1	0.112641	#N/A	0	#N/A
Firmicutes ; Clostridia ; Lachnospirales ; Lachnospiraceae ; unclassified_Lachnospiraceae ; NA ; ASV_11331	-0.0241277	#N/A	0	1	0	#N/A	0.143161	#N/A	0	#N/A	0.0885131	#N/A
Firmicutes ; Clostridia ; Lachnospirales ; Lachnospiraceae ; unclassified_Lachnospiraceae ; NA ; ASV_11352	0	#N/A	-0.174871	1	0	#N/A	0	#N/A	-0.00758273	#N/A	-0.151934	#N/A
Firmicutes ; Clostridia ; Lachnospirales ; Lachnospiraceae ; unclassified_Lachnospiraceae ; NA ; ASV_11360	0	#N/A	-0.174871	1	0	#N/A	0	#N/A	-0.00758273	#N/A	-0.151934	#N/A
Firmicutes ; Clostridia ; Lachnospirales ; Lachnospiraceae ; unclassified_Lachnospiraceae ; NA ; ASV_11368	0	#N/A	-0.174871	1	0	#N/A	0	#N/A	-0.00758273	#N/A	-0.151934	#N/A
Firmicutes ; Clostridia ; Lachnospirales ; Lachnospiraceae ; unclassified_Lachnospiraceae ; NA ; ASV_11372	0	#N/A	-0.174871	1	0	#N/A	0	#N/A	-0.00758273	#N/A	-0.151934	#N/A
Firmicutes ; Clostridia ; Lachnospirales ; Lachnospiraceae ; unclassified_Lachnospiraceae ; NA ; ASV_11380	0	#N/A	-0.174871	1	0	#N/A	0	#N/A	-0.00758273	#N/A	-0.151934	#N/A
Firmicutes ; Clostridia ; Lachnospirales ; Lachnospiraceae ; unclassified_Lachnospiraceae ; NA ; ASV_114	-3.30576	0.207104	0.516125	1	1.43326	1	-1.8725	1	1.94939	0.666667	-1.35637	0.935485
Firmicutes ; Clostridia ; Lachnospirales ; Lachnospiraceae ; unclassified_Lachnospiraceae ; NA ; ASV_11404	0	#N/A	0.0765053	1	0.0361356	#N/A	-0.108216	#N/A	0	#N/A	0	#N/A
Firmicutes ; Clostridia ; Lachnospirales ; Lachnospiraceae ; unclassified_Lachnospiraceae ; NA ; ASV_11428	0	#N/A	0.0765053	1	0.0361356	#N/A	-0.108216	#N/A	0	#N/A	0	#N/A
Firmicutes ; Clostridia ; Lachnospirales ; Lachnospiraceae ; unclassified_Lachnospiraceae ; NA ; ASV_11431	0	#N/A	0.0765053	1	0.0361356	#N/A	-0.108216	#N/A	0	#N/A	0	#N/A
Firmicutes ; Clostridia ; Lachnospirales ; Lachnospiraceae ; unclassified_Lachnospiraceae ; NA ; ASV_11435	0	#N/A	0.0765053	1	0.0361356	#N/A	-0.108216	#N/A	0	#N/A	0	#N/A
Firmicutes ; Clostridia ; Lachnospirales ; Lachnospiraceae ; unclassified_Lachnospiraceae ; NA ; ASV_11436	0	#N/A	0.0765053	1	0.0361356	#N/A	-0.108216	#N/A	0	#N/A	0	#N/A
Firmicutes ; Clostridia ; Lachnospirales ; Lachnospiraceae ; unclassified_Lachnospiraceae ; NA ; ASV_11438	0	#N/A	0.0765053	1	0.0361356	#N/A	-0.108216	#N/A	0	#N/A	0	#N/A
Firmicutes ; Clostridia ; Lachnospirales ; Lachnospiraceae ; unclassified_Lachnospiraceae ; NA ; ASV_1155	0	#N/A	0	#N/A	0	#N/A	0	#N/A	0	#N/A	0	#N/A
Firmicutes ; Clostridia ; Lachnospirales ; Lachnospiraceae ; unclassified_Lachnospiraceae ; NA ; ASV_1158	0	#N/A	0	#N/A	0	#N/A	0	#N/A	0	#N/A	0	#N/A
Firmicutes ; Clostridia ; Lachnospirales ; Lachnospiraceae ; unclassified_Lachnospiraceae ; NA ; ASV_1163	0	#N/A	0	#N/A	0	#N/A	0	#N/A	0	#N/A	0	#N/A
Firmicutes ; Clostridia ; Lachnospirales ; Lachnospiraceae ; unclassified_Lachnospiraceae ; NA ; ASV_1167	0	#N/A	0	#N/A	0	#N/A	0	#N/A	0	#N/A	0	#N/A
Firmicutes ; Clostridia ; Lachnospirales ; Lachnospiraceae ; unclassified_Lachnospiraceae ; NA ; ASV_118	0.754961	0.878285	-3.82135	1	-0.305586	1	0.449375	1	-4.12694	0.329198	-3.37198	0.554196
Firmicutes ; Clostridia ; Lachnospirales ; Lachnospiraceae ; unclassified_Lachnospiraceae ; NA ; ASV_1181	0	#N/A	0	#N/A	0	#N/A	0	#N/A	0	#N/A	0	#N/A
Firmicutes ; Clostridia ; Lachnospirales ; Lachnospiraceae ; unclassified_Lachnospiraceae ; NA ; ASV_119	-3.53253	0.425879	2.12924	1	-3.89244	1	-7.42497	0.233368	-1.7632	0.82402	-5.29573	0.398079
Firmicutes ; Clostridia ; Lachnospirales ; Lachnospiraceae ; unclassified_Lachnospiraceae ; NA ; ASV_1192	0	#N/A	0	#N/A	0	#N/A	0	#N/A	0	#N/A	0	#N/A
Firmicutes ; Clostridia ; Lachnospirales ; Lachnospiraceae ; unclassified_Lachnospiraceae ; NA ; ASV_1199	0	#N/A	0	#N/A	0	#N/A	0	#N/A	0	#N/A	0	#N/A
Firmicutes ; Clostridia ; Lachnospirales ; Lachnospiraceae ; unclassified_Lachnospiraceae ; NA ; ASV_121	0.0188511	1	-0.507729	1	0.115309	1	0.13416	1	-0.39242	0.933587	-0.373569	1
Firmicutes ; Clostridia ; Lachnospirales ; Lachnospiraceae ; unclassified_Lachnospiraceae ; NA ; ASV_1216	-1.92109	#N/A	0	1	1.94403	1	0	1	1.88938	#N/A	0	#N/A
Firmicutes ; Clostridia ; Lachnospirales ; Lachnospiraceae ; unclassified_Lachnospiraceae ; NA ; ASV_1228	0	#N/A	0	#N/A	0	#N/A	0	#N/A	0	#N/A	0	#N/A
Firmicutes ; Clostridia ; Lachnospirales ; Lachnospiraceae ; unclassified_Lachnospiraceae ; NA ; ASV_123	1.13888	0.342816	-0.0540048	1	-0.466908	1	0.671972	1	-0.520912	0.801915	0.617968	0.935485
Firmicutes ; Clostridia ; Lachnospirales ; Lachnospiraceae ; unclassified_Lachnospiraceae ; NA ; ASV_125	2.43556	0.412851	-2.43057	1	1.46499	1	3.90054	0.757707	-0.965586	0.878952	1.46997	0.935485
Firmicutes ; Clostridia ; Lachnospirales ; Lachnospiraceae ; unclassified_Lachnospiraceae ; NA ; ASV_1256	-1.96198	#N/A	0	1	1.98492	1	0	1	1.93027	#N/A	0	#N/A
Firmicutes ; Clostridia ; Lachnospirales ; Lachnospiraceae ; unclassified_Lachnospiraceae ; NA ; ASV_1269	0	#N/A	1.42897	1	-2.1579	1	-2.30225	1	-0.728924	#N/A	-0.873276	#N/A
Firmicutes ; Clostridia ; Lachnospirales ; Lachnospiraceae ; unclassified_Lachnospiraceae ; NA ; ASV_1276	0	#N/A	0	#N/A	0	#N/A	0	#N/A	0	#N/A	0	#N/A
Firmicutes ; Clostridia ; Lachnospirales ; Lachnospiraceae ; unclassified_Lachnospiraceae ; NA ; ASV_128	0.303131	0.929649	2.09993	1	-0.674375	1	-0.371243	1	1.42556	0.652127	1.72869	0.752381
Firmicutes ; Clostridia ; Lachnospirales ; Lachnospiraceae ; unclassified_Lachnospiraceae ; NA ; ASV_1291	0	#N/A	0	#N/A	0	#N/A	0	#N/A	0	#N/A	0	#N/A
Firmicutes ; Clostridia ; Lachnospirales ; Lachnospiraceae ; unclassified_Lachnospiraceae ; NA ; ASV_1300	0	#N/A	0	#N/A	0	#N/A	0	#N/A	0	#N/A	0	#N/A
Firmicutes ; Clostridia ; Lachnospirales ; Lachnospiraceae ; unclassified_Lachnospiraceae ; NA ; ASV_1322	0	#N/A	0	#N/A	0	#N/A	0	#N/A	0	#N/A	0	#N/A
Firmicutes ; Clostridia ; Lachnospirales ; Lachnospiraceae ; unclassified_Lachnospiraceae ; NA ; ASV_134	3.51018	0.00840705	-0.580588	1	-2.18659	1	1.32358	1	-2.76718	0.115195	0.742996	0.935485
Firmicutes ; Clostridia ; Lachnospirales ; Lachnospiraceae ; unclassified_Lachnospiraceae ; NA ; ASV_136	2.39393	0.492138	-1.16457	1	-0.711278	1	1.68265	1	-1.87584	0.728046	0.518088	1
Firmicutes ; Clostridia ; Lachnospirales ; Lachnospiraceae ; unclassified_Lachnospiraceae ; NA ; ASV_1384	0	#N/A	0	#N/A	0	#N/A	0	#N/A	0	#N/A	0	#N/A
Firmicutes ; Clostridia ; Lachnospirales ; Lachnospiraceae ; unclassified_Lachnospiraceae ; NA ; ASV_139	3.49488	0.0721387	-1.73088	1	-1.72895	1	1.76592	1	-3.45983	0.157279	0.0350437	1
Firmicutes ; Clostridia ; Lachnospirales ; Lachnospiraceae ; unclassified_Lachnospiraceae ; NA ; ASV_1396	0	#N/A	-1.43227	1	0	1	0	1	-1.26498	#N/A	-1.40933	#N/A
Firmicutes ; Clostridia ; Lachnospirales ; Lachnospiraceae ; unclassified_Lachnospiraceae ; NA ; ASV_1412	0	#N/A	1.26372	1	-1.15108	1	-1.29543	1	0	#N/A	0	#N/A
Firmicutes ; Clostridia ; Lachnospirales ; Lachnospiraceae ; unclassified_Lachnospiraceae ; NA ; ASV_142	-0.666667	0.766613	1.39255	1	-0.600867	1	-1.26753	1	0.791683	0.796205	0.125016	1
Firmicutes ; Clostridia ; Lachnospirales ; Lachnospiraceae ; unclassified_Lachnospiraceae ; NA ; ASV_1440	0.456767	#N/A	0	1	0	1	0.624055	#N/A	0	#N/A	0.569408	#N/A
Firmicutes ; Clostridia ; Lachnospirales ; Lachnospiraceae ; unclassified_Lachnospiraceae ; NA ; ASV_1441	-0.646154	#N/A	-1.30499	1	0.669091	1	0	1	-0.635897	#N/A	-1.28205	#N/A
Firmicutes ; Clostridia ; Lachnospirales ; Lachnospiraceae ; unclassified_Lachnospiraceae ; NA ; ASV_1461	0	#N/A	0	#N/A	0	#N/A	0	#N/A	0	#N/A	0	#N/A
Firmicutes ; Clostridia ; Lachnospirales ; Lachnospiraceae ; unclassified_Lachnospiraceae ; NA ; ASV_1471	0	#N/A	0	#N/A	0	#N/A	0	#N/A	0	#N/A	0	#N/A
Firmicutes ; Clostridia ; Lachnospirales ; Lachnospiraceae ; unclassified_Lachnospiraceae ; NA ; ASV_149	-5.00582	0.0263677	0.974423	1	1.73069	1	-3.27512	0.982843	2.70512	0.511401	-2.3007	0.817237
Firmicutes ; Clostridia ; Lachnospirales ; Lachnospiraceae ; unclassified_Lachnospiraceae ; NA ; ASV_1504	0	#N/A	0	#N/A	0	#N/A	0	#N/A	0	#N/A	0	#N/A
Firmicutes ; Clostridia ; Lachnospirales ; Lachnospiraceae ; unclassified_Lachnospiraceae ; NA ; ASV_1517	0	#N/A	0	#N/A	0	#N/A	0	#N/A	0	#N/A	0	#N/A
Firmicutes ; Clostridia ; Lachnospirales ; Lachnospiraceae ; unclassified_Lachnospiraceae ; NA ; ASV_1546	0.817437	#N/A	0	1	0	1	0.984726	1	0	#N/A	0.930078	#N/A
Firmicutes ; Clostridia ; Lachnospirales ; Lachnospiraceae ; unclassified_Lachnospiraceae ; NA ; ASV_155	2.05938	0.360209	0.276767	1	-1.57699	1	0.482399	1	-1.30022	0.728046	0.759166	0.963913
Firmicutes ; Clostridia ; Lachnospirales ; Lachnospiraceae ; unclassified_Lachnospiraceae ; NA ; ASV_1569	0	#N/A	0	#N/A	0	#N/A	0	#N/A	0	#N/A	0	#N/A
Firmicutes ; Clostridia ; Lachnospirales ; Lachnospiraceae ; unclassified_Lachnospiraceae ; NA ; ASV_157	-0.434172	0.931066	-0.24058	1	1.18898	1	0.754807	1	0.948399	0.878952	0.514227	1
Firmicutes ; Clostridia ; Lachnospirales ; Lachnospiraceae ; unclassified_Lachnospiraceae ; NA ; ASV_1571	0	#N/A	0	#N/A	0	#N/A	0	#N/A	0	#N/A	0	#N/A
Firmicutes ; Clostridia ; Lachnospirales ; Lachnospiraceae ; unclassified_Lachnospiraceae ; NA ; ASV_1599	0	#N/A	0	#N/A	0	#N/A	0	#N/A	0	#N/A	0	#N/A
Firmicutes ; Clostridia ; Lachnospirales ; Lachnospiraceae ; unclassified_Lachnospiraceae ; NA ; ASV_1603	0	#N/A	0	#N/A	0	#N/A	0	#N/A	0	#N/A	0	#N/A
Firmicutes ; Clostridia ; Lachnospirales ; Lachnospiraceae ; unclassified_Lachnospiraceae ; NA ; ASV_1619	0	#N/A	0	#N/A	0	#N/A	0	#N/A	0	#N/A	0	#N/A
Firmicutes ; Clostridia ; Lachnospirales ; Lachnospiraceae ; unclassified_Lachnospiraceae ; NA ; ASV_1620	0	#N/A	0	#N/A	0	#N/A	0	#N/A	0	#N/A	0	#N/A
Firmicutes ; Clostridia ; Lachnospirales ; Lachnospiraceae ; unclassified_Lachnospiraceae ; NA ; ASV_1623	0	#N/A	0	#N/A	0	#N/A	0	#N/A	0	#N/A	0	#N/A
Firmicutes ; Clostridia ; Lachnospirales ; Lachnospiraceae ; unclassified_Lachnospiraceae ; NA ; ASV_1633	0	#N/A	0	#N/A	0	#N/A	0	#N/A	0	#N/A	0	#N/A
Firmicutes ; Clostridia ; Lachnospirales ; Lachnospiraceae ; unclassified_Lachnospiraceae ; NA ; ASV_1635	0	#N/A	0	#N/A	0	#N/A	0	#N/A	0	#N/A	0	#N/A
Firmicutes ; Clostridia ; Lachnospirales ; Lachnospiraceae ; unclassified_Lachnospiraceae ; NA ; ASV_1637	0	#N/A	0	#N/A	0	#N/A	0	#N/A	0	#N/A	0	#N/A
Firmicutes ; Clostridia ; Lachnospirales ; Lachnospiraceae ; unclassified_Lachnospiraceae ; NA ; ASV_1651	-1.65421	#N/A	0	1	1.67715	1	0	1	1.6225	#N/A	0	#N/A
Firmicutes ; Clostridia ; Lachnospirales ; Lachnospiraceae ; unclassified_Lachnospiraceae ; NA ; ASV_167	1.05376	0.739811	-1.0477	1	1.76191	1	2.81567	1	0.714207	0.905755	1.76797	0.876263
Firmicutes ; Clostridia ; Lachnospirales ; Lachnospiraceae ; unclassified_Lachnospiraceae ; NA ; ASV_1674	0	#N/A	0	#N/A	0	#N/A	0	#N/A	0	#N/A	0	#N/A
Firmicutes ; Clostridia ; Lachnospirales ; Lachnospiraceae ; unclassified_Lachnospiraceae ; NA ; ASV_1691	0	#N/A	0	#N/A	0	#N/A	0	#N/A	0	#N/A	0	#N/A
Firmicutes ; Clostridia ; Lachnospirales ; Lachnospiraceae ; unclassified_Lachnospiraceae ; NA ; ASV_1697	1.61731	#N/A	0	1	0	1	1.7846	1	0	#N/A	1.72995	#N/A
Firmicutes ; Clostridia ; Lachnospirales ; Lachnospiraceae ; unclassified_Lachnospiraceae ; NA ; ASV_1699	1.71924	#N/A	0	1	0	1	1.88652	1	0	#N/A	1.83188	#N/A
Firmicutes ; Clostridia ; Lachnospirales ; Lachnospiraceae ; unclassified_Lachnospiraceae ; NA ; ASV_1711	1.86973	#N/A	0	1	0	1	2.03702	1	0	#N/A	1.98237	#N/A
Firmicutes ; Clostridia ; Lachnospirales ; Lachnospiraceae ; unclassified_Lachnospiraceae ; NA ; ASV_1741	0	#N/A	-1.77111	1	0	1	0	1	-1.60382	#N/A	-1.74817	#N/A
Firmicutes ; Clostridia ; Lachnospirales ; Lachnospiraceae ; unclassified_Lachnospiraceae ; NA ; ASV_1744	0	#N/A	-1.66722	1	0	1	0	1	-1.49993	#N/A	-1.64428	#N/A
Firmicutes ; Clostridia ; Lachnospirales ; Lachnospiraceae ; unclassified_Lachnospiraceae ; NA ; ASV_176	0.660038	0.892797	-1.38922	1	-1.13158	1	-0.471545	1	-2.5208	0.646837	-1.86076	0.929624
Firmicutes ; Clostridia ; Lachnospirales ; Lachnospiraceae ; unclassified_Lachnospiraceae ; NA ; ASV_177	-3.05427	0.267021	0.15145	1	-0.770482	1	-3.82476	0.712791	-0.619032	0.934396	-3.67331	0.334042
Firmicutes ; Clostridia ; Lachnospirales ; Lachnospiraceae ; unclassified_Lachnospiraceae ; NA ; ASV_1802	-1.8868	#N/A	0	1	1.90974	1	0	1	1.85509	#N/A	0	#N/A
Firmicutes ; Clostridia ; Lachnospirales ; Lachnospiraceae ; unclassified_Lachnospiraceae ; NA ; ASV_1847	0	#N/A	1.8624	1	-1.74976	1	-1.89411	1	0	#N/A	0	#N/A
Firmicutes ; Clostridia ; Lachnospirales ; Lachnospiraceae ; unclassified_Lachnospiraceae ; NA ; ASV_1861	0	#N/A	1.6441	1	-1.53146	1	-1.67581	1	0	#N/A	0	#N/A
Firmicutes ; Clostridia ; Lachnospirales ; Lachnospiraceae ; unclassified_Lachnospiraceae ; NA ; ASV_187	-4.05637	0.400786	-5.56987	1	7.80916	1	3.75279	1	2.23928	0.792176	-1.81708	0.957207
Firmicutes ; Clostridia ; Lachnospirales ; Lachnospiraceae ; unclassified_Lachnospiraceae ; NA ; ASV_191	1.40793	0.55889	1.40493	1	-0.251265	1	1.15666	1	1.15367	0.752545	2.5616	0.450583
Firmicutes ; Clostridia ; Lachnospirales ; Lachnospiraceae ; unclassified_Lachnospiraceae ; NA ; ASV_1949	0	#N/A	-27.3982	2.74599e-08	0	1	0	1	-28.2546	#N/A	-29.4398	#N/A
Firmicutes ; Clostridia ; Lachnospirales ; Lachnospiraceae ; unclassified_Lachnospiraceae ; NA ; ASV_1950	0	#N/A	-1.54682	1	0	1	0	1	-1.37953	#N/A	-1.52388	#N/A
Firmicutes ; Clostridia ; Lachnospirales ; Lachnospiraceae ; unclassified_Lachnospiraceae ; NA ; ASV_1958	0	#N/A	-1.51293	1	0	1	0	1	-1.34564	#N/A	-1.48999	#N/A
Firmicutes ; Clostridia ; Lachnospirales ; Lachnospiraceae ; unclassified_Lachnospiraceae ; NA ; ASV_196	0.809149	0.7905	1.64476	1	-2.33715	1	-1.528	1	-0.692388	0.900391	0.116761	1
Firmicutes ; Clostridia ; Lachnospirales ; Lachnospiraceae ; unclassified_Lachnospiraceae ; NA ; ASV_1960	0	#N/A	-1.36067	1	0	1	0	1	-1.19338	#N/A	-1.33773	#N/A
Firmicutes ; Clostridia ; Lachnospirales ; Lachnospiraceae ; unclassified_Lachnospiraceae ; NA ; ASV_1961	0	#N/A	-1.57651	1	0	1	0	1	-1.40922	#N/A	-1.55357	#N/A
Firmicutes ; Clostridia ; Lachnospirales ; Lachnospiraceae ; unclassified_Lachnospiraceae ; NA ; ASV_1969	0	#N/A	1.85628	1	-1.74364	1	-1.88799	1	0	#N/A	0	#N/A
Firmicutes ; Clostridia ; Lachnospirales ; Lachnospiraceae ; unclassified_Lachnospiraceae ; NA ; ASV_1994	0	#N/A	1.43048	1	-1.31784	1	-1.46219	1	0	#N/A	0	#N/A
Firmicutes ; Clostridia ; Lachnospirales ; Lachnospiraceae ; unclassified_Lachnospiraceae ; NA ; ASV_2041	-1.49344	#N/A	0	1	1.51638	1	0	1	1.46173	#N/A	0	#N/A
Firmicutes ; Clostridia ; Lachnospirales ; Lachnospiraceae ; unclassified_Lachnospiraceae ; NA ; ASV_2088	0	#N/A	-1.18648	1	0	1	0	1	-1.01919	#N/A	-1.16354	#N/A
Firmicutes ; Clostridia ; Lachnospirales ; Lachnospiraceae ; unclassified_Lachnospiraceae ; NA ; ASV_2115	0	#N/A	-1.47795	1	0	1	0	1	-1.31066	#N/A	-1.45501	#N/A
Firmicutes ; Clostridia ; Lachnospirales ; Lachnospiraceae ; unclassified_Lachnospiraceae ; NA ; ASV_2123	0	#N/A	1.42177	1	-1.30913	1	-1.45348	1	0	#N/A	0	#N/A
Firmicutes ; Clostridia ; Lachnospirales ; Lachnospiraceae ; unclassified_Lachnospiraceae ; NA ; ASV_2139	0	#N/A	1.24547	1	-1.13283	1	-1.27718	1	0	#N/A	0	#N/A
Firmicutes ; Clostridia ; Lachnospirales ; Lachnospiraceae ; unclassified_Lachnospiraceae ; NA ; ASV_214	1.42578	0.689621	2.76027	1	0.180261	1	1.60604	1	2.94053	0.500847	4.36631	0.184446
Firmicutes ; Clostridia ; Lachnospirales ; Lachnospiraceae ; unclassified_Lachnospiraceae ; NA ; ASV_215	6.54008	0.0110478	-2.17923	1	-5.63522	0.936487	0.904865	1	-7.81445	0.0022757	-1.27437	0.957207
Firmicutes ; Clostridia ; Lachnospirales ; Lachnospiraceae ; unclassified_Lachnospiraceae ; NA ; ASV_2160	0	#N/A	1.37718	1	-1.26453	1	-1.40889	1	0	#N/A	0	#N/A
Firmicutes ; Clostridia ; Lachnospirales ; Lachnospiraceae ; unclassified_Lachnospiraceae ; NA ; ASV_2161	0	#N/A	1.37718	1	-1.26453	1	-1.40889	1	0	#N/A	0	#N/A
Firmicutes ; Clostridia ; Lachnospirales ; Lachnospiraceae ; unclassified_Lachnospiraceae ; NA ; ASV_218	1.76596	0.564533	0.986363	1	-0.213356	1	1.5526	1	0.773007	0.905755	2.53896	0.717998
Firmicutes ; Clostridia ; Lachnospirales ; Lachnospiraceae ; unclassified_Lachnospiraceae ; NA ; ASV_2180	1.08564	#N/A	0	1	0	1	1.25293	1	0	#N/A	1.19828	#N/A
Firmicutes ; Clostridia ; Lachnospirales ; Lachnospiraceae ; unclassified_Lachnospiraceae ; NA ; ASV_2224	-1.46545	#N/A	0	1	1.48839	1	0	1	1.43374	#N/A	0	#N/A
Firmicutes ; Clostridia ; Lachnospirales ; Lachnospiraceae ; unclassified_Lachnospiraceae ; NA ; ASV_2282	0	#N/A	-1.00907e-06	1	-0.488476	1	-0.632827	1	-0.488477	#N/A	-0.632828	#N/A
Firmicutes ; Clostridia ; Lachnospirales ; Lachnospiraceae ; unclassified_Lachnospiraceae ; NA ; ASV_229	-7.60862	0.000291028	2.6019	1	0.907284	1	-6.70134	0.0103868	3.50919	0.358206	-4.09943	0.245404
Firmicutes ; Clostridia ; Lachnospirales ; Lachnospiraceae ; unclassified_Lachnospiraceae ; NA ; ASV_2311	0	#N/A	-1.25261	1	0	1	0	1	-1.08532	#N/A	-1.22968	#N/A
Firmicutes ; Clostridia ; Lachnospirales ; Lachnospiraceae ; unclassified_Lachnospiraceae ; NA ; ASV_2332	0	#N/A	1.3008	1	-1.18816	1	-1.33251	1	0	#N/A	0	#N/A
Firmicutes ; Clostridia ; Lachnospirales ; Lachnospiraceae ; unclassified_Lachnospiraceae ; NA ; ASV_2334	0	#N/A	1.2839	1	-1.17126	1	-1.31561	1	0	#N/A	0	#N/A
Firmicutes ; Clostridia ; Lachnospirales ; Lachnospiraceae ; unclassified_Lachnospiraceae ; NA ; ASV_2339	0	#N/A	1.17502	1	-1.06238	1	-1.20673	1	0	#N/A	0	#N/A
Firmicutes ; Clostridia ; Lachnospirales ; Lachnospiraceae ; unclassified_Lachnospiraceae ; NA ; ASV_234	6.84267	0.00431576	-3.33197	1	-2.6865	1	4.15617	0.712791	-6.01847	0.0328154	0.824201	1
Firmicutes ; Clostridia ; Lachnospirales ; Lachnospiraceae ; unclassified_Lachnospiraceae ; NA ; ASV_2353	0	#N/A	1.3008	1	-1.18816	1	-1.33251	1	0	#N/A	0	#N/A
Firmicutes ; Clostridia ; Lachnospirales ; Lachnospiraceae ; unclassified_Lachnospiraceae ; NA ; ASV_2388	0.939673	#N/A	0	1	0	1	1.10696	1	0	#N/A	1.05231	#N/A
Firmicutes ; Clostridia ; Lachnospirales ; Lachnospiraceae ; unclassified_Lachnospiraceae ; NA ; ASV_2396	0.939673	#N/A	0	1	0	1	1.10696	1	0	#N/A	1.05231	#N/A
Firmicutes ; Clostridia ; Lachnospirales ; Lachnospiraceae ; unclassified_Lachnospiraceae ; NA ; ASV_2401	0.939673	#N/A	0	1	0	1	1.10696	#N/A	0	#N/A	1.05231	#N/A
Firmicutes ; Clostridia ; Lachnospirales ; Lachnospiraceae ; unclassified_Lachnospiraceae ; NA ; ASV_2410	0.939673	#N/A	0	1	0	1	1.10696	1	0	#N/A	1.05231	#N/A
Firmicutes ; Clostridia ; Lachnospirales ; Lachnospiraceae ; unclassified_Lachnospiraceae ; NA ; ASV_2420	-1.30119	#N/A	0	1	1.32413	1	0	1	1.26948	#N/A	0	#N/A
Firmicutes ; Clostridia ; Lachnospirales ; Lachnospiraceae ; unclassified_Lachnospiraceae ; NA ; ASV_2422	-1.30119	#N/A	0	1	1.32413	1	0	1	1.26948	#N/A	0	#N/A
Firmicutes ; Clostridia ; Lachnospirales ; Lachnospiraceae ; unclassified_Lachnospiraceae ; NA ; ASV_2440	-1.30119	#N/A	0	1	1.32413	1	0	1	1.26948	#N/A	0	#N/A
Firmicutes ; Clostridia ; Lachnospirales ; Lachnospiraceae ; unclassified_Lachnospiraceae ; NA ; ASV_2441	-1.28972	#N/A	0	1	1.31265	1	0	1	1.25801	#N/A	0	#N/A
Firmicutes ; Clostridia ; Lachnospirales ; Lachnospiraceae ; unclassified_Lachnospiraceae ; NA ; ASV_2445	-1.30119	#N/A	0	1	1.32413	1	0	1	1.26948	#N/A	0	#N/A
Firmicutes ; Clostridia ; Lachnospirales ; Lachnospiraceae ; unclassified_Lachnospiraceae ; NA ; ASV_2460	-1.21836	#N/A	0	1	1.2413	1	0	1	1.18665	#N/A	0	#N/A
Firmicutes ; Clostridia ; Lachnospirales ; Lachnospiraceae ; unclassified_Lachnospiraceae ; NA ; ASV_2502	0	#N/A	-1.15616	1	0	1	0	1	-0.988874	#N/A	-1.13323	#N/A
Firmicutes ; Clostridia ; Lachnospirales ; Lachnospiraceae ; unclassified_Lachnospiraceae ; NA ; ASV_2510	0	#N/A	-1.15616	1	0	1	0	1	-0.988874	#N/A	-1.13323	#N/A
Firmicutes ; Clostridia ; Lachnospirales ; Lachnospiraceae ; unclassified_Lachnospiraceae ; NA ; ASV_256	2.3915	0.7835	-22.0485	3.61181e-05	21.5928	5.81277e-05	23.9843	4.38765e-07	-0.455739	1	1.93576	1
Firmicutes ; Clostridia ; Lachnospirales ; Lachnospiraceae ; unclassified_Lachnospiraceae ; NA ; ASV_259	3.69946	0.321198	-1.40824	1	-2.27792	1	1.42155	1	-3.68615	0.520059	0.0133075	1
Firmicutes ; Clostridia ; Lachnospirales ; Lachnospiraceae ; unclassified_Lachnospiraceae ; NA ; ASV_2606	0	#N/A	1.13657	1	-1.02392	1	-1.16828	1	0	#N/A	0	#N/A
Firmicutes ; Clostridia ; Lachnospirales ; Lachnospiraceae ; unclassified_Lachnospiraceae ; NA ; ASV_2634	0	#N/A	1.06411	1	-0.951468	1	-1.09582	#N/A	0	#N/A	0	#N/A
Firmicutes ; Clostridia ; Lachnospirales ; Lachnospiraceae ; unclassified_Lachnospiraceae ; NA ; ASV_2649	0.817437	#N/A	0	1	0	1	0.984726	1	0	#N/A	0.930078	#N/A
Firmicutes ; Clostridia ; Lachnospirales ; Lachnospiraceae ; unclassified_Lachnospiraceae ; NA ; ASV_2662	0.817437	#N/A	0	1	0	1	0.984726	1	0	#N/A	0.930078	#N/A
Firmicutes ; Clostridia ; Lachnospirales ; Lachnospiraceae ; unclassified_Lachnospiraceae ; NA ; ASV_2669	0.817437	#N/A	0	1	0	1	0.984726	#N/A	0	#N/A	0.930078	#N/A
Firmicutes ; Clostridia ; Lachnospirales ; Lachnospiraceae ; unclassified_Lachnospiraceae ; NA ; ASV_2680	0.817437	#N/A	0	1	0	1	0.984726	1	0	#N/A	0.930078	#N/A
Firmicutes ; Clostridia ; Lachnospirales ; Lachnospiraceae ; unclassified_Lachnospiraceae ; NA ; ASV_2694	-1.15743	#N/A	0	1	1.18037	1	0	1	1.12572	#N/A	0	#N/A
Firmicutes ; Clostridia ; Lachnospirales ; Lachnospiraceae ; unclassified_Lachnospiraceae ; NA ; ASV_2696	-1.15743	#N/A	0	1	1.18037	1	0	1	1.12572	#N/A	0	#N/A
Firmicutes ; Clostridia ; Lachnospirales ; Lachnospiraceae ; unclassified_Lachnospiraceae ; NA ; ASV_2717	-1.15743	#N/A	0	1	1.18037	1	0	1	1.12572	#N/A	0	#N/A
Firmicutes ; Clostridia ; Lachnospirales ; Lachnospiraceae ; unclassified_Lachnospiraceae ; NA ; ASV_2725	-1.15743	#N/A	0	1	1.18037	1	0	1	1.12572	#N/A	0	#N/A
Firmicutes ; Clostridia ; Lachnospirales ; Lachnospiraceae ; unclassified_Lachnospiraceae ; NA ; ASV_2748	-1.15743	#N/A	0	1	1.18037	1	0	1	1.12572	#N/A	0	#N/A
Firmicutes ; Clostridia ; Lachnospirales ; Lachnospiraceae ; unclassified_Lachnospiraceae ; NA ; ASV_277	1.98642	0.689621	-2.58765	1	2.50719	1	4.49361	1	-0.0804544	1	1.90596	0.935485
Firmicutes ; Clostridia ; Lachnospirales ; Lachnospiraceae ; unclassified_Lachnospiraceae ; NA ; ASV_2790	0	#N/A	-1.02453	1	0	1	0	1	-0.857244	#N/A	-1.00159	#N/A
Firmicutes ; Clostridia ; Lachnospirales ; Lachnospiraceae ; unclassified_Lachnospiraceae ; NA ; ASV_2807	0	#N/A	-1.02453	1	0	1	0	1	-0.857244	#N/A	-1.00159	#N/A
Firmicutes ; Clostridia ; Lachnospirales ; Lachnospiraceae ; unclassified_Lachnospiraceae ; NA ; ASV_2817	0	#N/A	-1.02453	1	0	1	0	1	-0.857244	#N/A	-1.00159	#N/A
Firmicutes ; Clostridia ; Lachnospirales ; Lachnospiraceae ; unclassified_Lachnospiraceae ; NA ; ASV_282	3.53938	0.356562	5.76475	1	-3.12809	1	0.411293	1	2.63666	0.673527	6.17604	0.144058
Firmicutes ; Clostridia ; Lachnospirales ; Lachnospiraceae ; unclassified_Lachnospiraceae ; NA ; ASV_288	0.765707	0.830068	-0.899999	1	-0.595452	1	0.170255	1	-1.49545	0.729902	-0.729744	1
Firmicutes ; Clostridia ; Lachnospirales ; Lachnospiraceae ; unclassified_Lachnospiraceae ; NA ; ASV_289	-0.144351	#N/A	-3.58762	1	0.167288	1	0.0229371	1	-3.42033	#N/A	-3.56468	#N/A
Firmicutes ; Clostridia ; Lachnospirales ; Lachnospiraceae ; unclassified_Lachnospiraceae ; NA ; ASV_290	5.52785	0.167456	1.52436	1	-3.26243	1	2.26542	1	-1.73807	0.828036	3.78978	0.753545
Firmicutes ; Clostridia ; Lachnospirales ; Lachnospiraceae ; unclassified_Lachnospiraceae ; NA ; ASV_2902	0	#N/A	0.995254	1	-0.882613	1	-1.02696	1	0	#N/A	0	#N/A
Firmicutes ; Clostridia ; Lachnospirales ; Lachnospiraceae ; unclassified_Lachnospiraceae ; NA ; ASV_2915	0	#N/A	0.995254	1	-0.882613	1	-1.02696	1	0	#N/A	0	#N/A
Firmicutes ; Clostridia ; Lachnospirales ; Lachnospiraceae ; unclassified_Lachnospiraceae ; NA ; ASV_2928	0	#N/A	0.995254	1	-0.882613	1	-1.02696	#N/A	0	#N/A	0	#N/A
Firmicutes ; Clostridia ; Lachnospirales ; Lachnospiraceae ; unclassified_Lachnospiraceae ; NA ; ASV_2948	0	#N/A	0.995254	1	-0.882613	1	-1.02696	1	0	#N/A	0	#N/A
Firmicutes ; Clostridia ; Lachnospirales ; Lachnospiraceae ; unclassified_Lachnospiraceae ; NA ; ASV_2959	0	#N/A	0.988758	1	-0.876117	1	-1.02047	#N/A	0	#N/A	0	#N/A
Firmicutes ; Clostridia ; Lachnospirales ; Lachnospiraceae ; unclassified_Lachnospiraceae ; NA ; ASV_2972	0.697214	#N/A	0	1	0	1	0.864502	1	0	#N/A	0.809855	#N/A
Firmicutes ; Clostridia ; Lachnospirales ; Lachnospiraceae ; unclassified_Lachnospiraceae ; NA ; ASV_298	0.294116	0.94261	-0.124872	1	0.603906	1	0.898022	1	0.479034	0.936541	0.77315	0.963913
Firmicutes ; Clostridia ; Lachnospirales ; Lachnospiraceae ; unclassified_Lachnospiraceae ; NA ; ASV_2994	0.697214	#N/A	0	1	0	1	0.864502	1	0	#N/A	0.809855	#N/A
Firmicutes ; Clostridia ; Lachnospirales ; Lachnospiraceae ; unclassified_Lachnospiraceae ; NA ; ASV_30	-0.617468	0.553994	-0.957078	1	0.555892	1	-0.0615755	1	-0.401185	0.808221	-1.01865	0.524684
Firmicutes ; Clostridia ; Lachnospirales ; Lachnospiraceae ; unclassified_Lachnospiraceae ; NA ; ASV_3024	0.697214	#N/A	0	1	0	1	0.864502	#N/A	0	#N/A	0.809855	#N/A
Firmicutes ; Clostridia ; Lachnospirales ; Lachnospiraceae ; unclassified_Lachnospiraceae ; NA ; ASV_3026	0.697214	#N/A	0	1	0	1	0.864502	#N/A	0	#N/A	0.809855	#N/A
Firmicutes ; Clostridia ; Lachnospirales ; Lachnospiraceae ; unclassified_Lachnospiraceae ; NA ; ASV_3041	0.697214	#N/A	0	1	0	1	0.864502	#N/A	0	#N/A	0.809855	#N/A
Firmicutes ; Clostridia ; Lachnospirales ; Lachnospiraceae ; unclassified_Lachnospiraceae ; NA ; ASV_3047	-1.02483	#N/A	0	1	1.04777	1	0	1	0.993124	#N/A	0	#N/A
Firmicutes ; Clostridia ; Lachnospirales ; Lachnospiraceae ; unclassified_Lachnospiraceae ; NA ; ASV_3049	-1.02483	#N/A	0	1	1.04777	1	0	#N/A	0.993124	#N/A	0	#N/A
Firmicutes ; Clostridia ; Lachnospirales ; Lachnospiraceae ; unclassified_Lachnospiraceae ; NA ; ASV_3076	-1.02483	#N/A	0	1	1.04777	1	0	1	0.993124	#N/A	0	#N/A
Firmicutes ; Clostridia ; Lachnospirales ; Lachnospiraceae ; unclassified_Lachnospiraceae ; NA ; ASV_3094	-1.02483	#N/A	0	1	1.04777	1	0	#N/A	0.993124	#N/A	0	#N/A
Firmicutes ; Clostridia ; Lachnospirales ; Lachnospiraceae ; unclassified_Lachnospiraceae ; NA ; ASV_313	-4.91775	0.215531	-1.04631	1	-0.379637	1	-5.29739	0.852656	-1.42595	0.86064	-6.3437	0.164844
Firmicutes ; Clostridia ; Lachnospirales ; Lachnospiraceae ; unclassified_Lachnospiraceae ; NA ; ASV_3147	-1.02483	#N/A	0	1	1.04777	1	0	1	0.993124	#N/A	0	#N/A
Firmicutes ; Clostridia ; Lachnospirales ; Lachnospiraceae ; unclassified_Lachnospiraceae ; NA ; ASV_315	23.5112	2.46552e-11	2.33961	1	-23.6943	8.78802e-10	-0.183094	1	-21.3547	4.14845e-09	2.15652	0.953915
Firmicutes ; Clostridia ; Lachnospirales ; Lachnospiraceae ; unclassified_Lachnospiraceae ; NA ; ASV_318	-1.81674	0.480712	0.0773611	1	-1.2549	1	-3.07164	0.895309	-1.17754	0.78517	-2.99427	0.398079
Firmicutes ; Clostridia ; Lachnospirales ; Lachnospiraceae ; unclassified_Lachnospiraceae ; NA ; ASV_3183	0.697214	#N/A	0	1	0	1	0.864502	#N/A	0	#N/A	0.809855	#N/A
Firmicutes ; Clostridia ; Lachnospirales ; Lachnospiraceae ; unclassified_Lachnospiraceae ; NA ; ASV_3191	0	#N/A	-0.896213	1	0	1	0	1	-0.728924	#N/A	-0.873276	#N/A
Firmicutes ; Clostridia ; Lachnospirales ; Lachnospiraceae ; unclassified_Lachnospiraceae ; NA ; ASV_3196	0	#N/A	-0.896213	1	0	1	0	1	-0.728924	#N/A	-0.873276	#N/A
Firmicutes ; Clostridia ; Lachnospirales ; Lachnospiraceae ; unclassified_Lachnospiraceae ; NA ; ASV_3205	0	#N/A	-0.896213	1	0	1	0	1	-0.728924	#N/A	-0.873276	#N/A
Firmicutes ; Clostridia ; Lachnospirales ; Lachnospiraceae ; unclassified_Lachnospiraceae ; NA ; ASV_3207	0	#N/A	-0.896213	1	0	1	0	1	-0.728924	#N/A	-0.873276	#N/A
Firmicutes ; Clostridia ; Lachnospirales ; Lachnospiraceae ; unclassified_Lachnospiraceae ; NA ; ASV_321	-2.24755	0.693308	4.0865	1	0.488096	1	-1.75945	1	4.5746	0.520059	2.32705	0.935485
Firmicutes ; Clostridia ; Lachnospirales ; Lachnospiraceae ; unclassified_Lachnospiraceae ; NA ; ASV_3210	0	#N/A	-0.896213	1	0	1	0	1	-0.728924	#N/A	-0.873276	#N/A
Firmicutes ; Clostridia ; Lachnospirales ; Lachnospiraceae ; unclassified_Lachnospiraceae ; NA ; ASV_3224	0	#N/A	-0.896213	1	0	1	0	1	-0.728924	#N/A	-0.873276	#N/A
Firmicutes ; Clostridia ; Lachnospirales ; Lachnospiraceae ; unclassified_Lachnospiraceae ; NA ; ASV_3247	0	#N/A	-0.896213	1	0	1	0	1	-0.728924	#N/A	-0.873276	#N/A
Firmicutes ; Clostridia ; Lachnospirales ; Lachnospiraceae ; unclassified_Lachnospiraceae ; NA ; ASV_3251	0	#N/A	-0.896213	1	0	1	0	#N/A	-0.728924	#N/A	-0.873276	#N/A
Firmicutes ; Clostridia ; Lachnospirales ; Lachnospiraceae ; unclassified_Lachnospiraceae ; NA ; ASV_3279	0	#N/A	-0.896213	1	0	1	0	#N/A	-0.728924	#N/A	-0.873276	#N/A
Firmicutes ; Clostridia ; Lachnospirales ; Lachnospiraceae ; unclassified_Lachnospiraceae ; NA ; ASV_33	0.206388	0.8681	0.741143	1	0.256179	1	0.462567	1	0.997322	0.376412	1.20371	0.230755
Firmicutes ; Clostridia ; Lachnospirales ; Lachnospiraceae ; unclassified_Lachnospiraceae ; NA ; ASV_330	-0.0421314	#N/A	0.0443212	1	0.440149	1	0.398018	1	0.48447	1	0.442339	1
Firmicutes ; Clostridia ; Lachnospirales ; Lachnospiraceae ; unclassified_Lachnospiraceae ; NA ; ASV_331	3.97919	0.166336	4.26194	1	-1.92607	1	2.05312	1	2.33587	0.651978	6.31506	0.028839
Firmicutes ; Clostridia ; Lachnospirales ; Lachnospiraceae ; unclassified_Lachnospiraceae ; NA ; ASV_3322	0	#N/A	0.863423	1	-0.750782	1	-0.895133	#N/A	0	#N/A	0	#N/A
Firmicutes ; Clostridia ; Lachnospirales ; Lachnospiraceae ; unclassified_Lachnospiraceae ; NA ; ASV_3323	0	#N/A	0.863423	1	-0.750782	1	-0.895133	#N/A	0	#N/A	0	#N/A
Firmicutes ; Clostridia ; Lachnospirales ; Lachnospiraceae ; unclassified_Lachnospiraceae ; NA ; ASV_3325	0	#N/A	0.863423	1	-0.750782	1	-0.895133	#N/A	0	#N/A	0	#N/A
Firmicutes ; Clostridia ; Lachnospirales ; Lachnospiraceae ; unclassified_Lachnospiraceae ; NA ; ASV_333	1.56935	0.742027	1.50126	1	-1.45147	1	0.11788	1	0.0497892	1	1.61914	0.935485
Firmicutes ; Clostridia ; Lachnospirales ; Lachnospiraceae ; unclassified_Lachnospiraceae ; NA ; ASV_3351	0	#N/A	0.863423	1	-0.750782	1	-0.895133	#N/A	0	#N/A	0	#N/A
Firmicutes ; Clostridia ; Lachnospirales ; Lachnospiraceae ; unclassified_Lachnospiraceae ; NA ; ASV_3352	0	#N/A	0.863423	1	-0.750782	1	-0.895133	1	0	#N/A	0	#N/A
Firmicutes ; Clostridia ; Lachnospirales ; Lachnospiraceae ; unclassified_Lachnospiraceae ; NA ; ASV_3361	0	#N/A	0.863423	1	-0.750782	1	-0.895133	1	0	#N/A	0	#N/A
Firmicutes ; Clostridia ; Lachnospirales ; Lachnospiraceae ; unclassified_Lachnospiraceae ; NA ; ASV_3365	0	#N/A	0.863423	1	-0.750782	1	-0.895133	#N/A	0	#N/A	0	#N/A
Firmicutes ; Clostridia ; Lachnospirales ; Lachnospiraceae ; unclassified_Lachnospiraceae ; NA ; ASV_338	-1.20112	0.802605	-0.792664	1	0.581844	1	-0.619277	1	-0.21082	1	-1.41194	0.957207
Firmicutes ; Clostridia ; Lachnospirales ; Lachnospiraceae ; unclassified_Lachnospiraceae ; NA ; ASV_3401	0	#N/A	0.863423	1	-0.750782	1	-0.895133	#N/A	0	#N/A	0	#N/A
Firmicutes ; Clostridia ; Lachnospirales ; Lachnospiraceae ; unclassified_Lachnospiraceae ; NA ; ASV_3476	0.57699	#N/A	0	1	0	1	0.744279	#N/A	0	#N/A	0.689631	#N/A
Firmicutes ; Clostridia ; Lachnospirales ; Lachnospiraceae ; unclassified_Lachnospiraceae ; NA ; ASV_351	2.43885	0.439105	-3.63513	1	1.62309	1	4.06194	0.762493	-2.01204	0.6942	0.426816	1
Firmicutes ; Clostridia ; Lachnospirales ; Lachnospiraceae ; unclassified_Lachnospiraceae ; NA ; ASV_3519	0.57699	#N/A	0	1	0	1	0.744279	#N/A	0	#N/A	0.689631	#N/A
Firmicutes ; Clostridia ; Lachnospirales ; Lachnospiraceae ; unclassified_Lachnospiraceae ; NA ; ASV_352	-2.89564	0.44464	1.35365	1	-1.28573	1	-4.18137	1	0.067924	1	-2.82772	0.865128
Firmicutes ; Clostridia ; Lachnospirales ; Lachnospiraceae ; unclassified_Lachnospiraceae ; NA ; ASV_3536	-0.897055	#N/A	0	1	0.919992	1	0	1	0.865345	#N/A	0	#N/A
Firmicutes ; Clostridia ; Lachnospirales ; Lachnospiraceae ; unclassified_Lachnospiraceae ; NA ; ASV_3538	-0.897055	#N/A	0	1	0.919992	1	0	#N/A	0.865345	#N/A	0	#N/A
Firmicutes ; Clostridia ; Lachnospirales ; Lachnospiraceae ; unclassified_Lachnospiraceae ; NA ; ASV_3551	-0.897055	#N/A	0	1	0.919992	1	0	1	0.865345	#N/A	0	#N/A
Firmicutes ; Clostridia ; Lachnospirales ; Lachnospiraceae ; unclassified_Lachnospiraceae ; NA ; ASV_3553	-0.897055	#N/A	0	1	0.919992	1	0	1	0.865345	#N/A	0	#N/A
Firmicutes ; Clostridia ; Lachnospirales ; Lachnospiraceae ; unclassified_Lachnospiraceae ; NA ; ASV_3554	-0.897055	#N/A	0	1	0.919992	1	0	1	0.865345	#N/A	0	#N/A
Firmicutes ; Clostridia ; Lachnospirales ; Lachnospiraceae ; unclassified_Lachnospiraceae ; NA ; ASV_3579	-0.897055	#N/A	0	1	0.919992	1	0	1	0.865345	#N/A	0	#N/A
Firmicutes ; Clostridia ; Lachnospirales ; Lachnospiraceae ; unclassified_Lachnospiraceae ; NA ; ASV_3588	-0.897055	#N/A	0	1	0.919992	1	0	#N/A	0.865345	#N/A	0	#N/A
Firmicutes ; Clostridia ; Lachnospirales ; Lachnospiraceae ; unclassified_Lachnospiraceae ; NA ; ASV_3607	-0.897055	#N/A	0	1	0.919992	1	0	#N/A	0.865345	#N/A	0	#N/A
Firmicutes ; Clostridia ; Lachnospirales ; Lachnospiraceae ; unclassified_Lachnospiraceae ; NA ; ASV_3622	-0.897055	#N/A	0	1	0.919992	1	0	#N/A	0.865345	#N/A	0	#N/A
Firmicutes ; Clostridia ; Lachnospirales ; Lachnospiraceae ; unclassified_Lachnospiraceae ; NA ; ASV_3623	-0.897055	#N/A	0	1	0.919992	1	0	#N/A	0.865345	#N/A	0	#N/A
Firmicutes ; Clostridia ; Lachnospirales ; Lachnospiraceae ; unclassified_Lachnospiraceae ; NA ; ASV_3632	-0.897055	#N/A	0	1	0.919992	1	0	1	0.865345	#N/A	0	#N/A
Firmicutes ; Clostridia ; Lachnospirales ; Lachnospiraceae ; unclassified_Lachnospiraceae ; NA ; ASV_3633	-0.897055	#N/A	0	1	0.919992	1	0	1	0.865345	#N/A	0	#N/A
Firmicutes ; Clostridia ; Lachnospirales ; Lachnospiraceae ; unclassified_Lachnospiraceae ; NA ; ASV_3672	0.57699	#N/A	0	1	0	1	0.744279	1	0	#N/A	0.689631	#N/A
Firmicutes ; Clostridia ; Lachnospirales ; Lachnospiraceae ; unclassified_Lachnospiraceae ; NA ; ASV_3673	0.57699	#N/A	0	1	0	1	0.744279	1	0	#N/A	0.689631	#N/A
Firmicutes ; Clostridia ; Lachnospirales ; Lachnospiraceae ; unclassified_Lachnospiraceae ; NA ; ASV_3680	0.57699	#N/A	0	1	0	1	0.744279	#N/A	0	#N/A	0.689631	#N/A
Firmicutes ; Clostridia ; Lachnospirales ; Lachnospiraceae ; unclassified_Lachnospiraceae ; NA ; ASV_3685	0.57699	#N/A	0	1	0	1	0.744279	#N/A	0	#N/A	0.689631	#N/A
Firmicutes ; Clostridia ; Lachnospirales ; Lachnospiraceae ; unclassified_Lachnospiraceae ; NA ; ASV_3686	0.57699	#N/A	0	1	0	1	0.744279	#N/A	0	#N/A	0.689631	#N/A
Firmicutes ; Clostridia ; Lachnospirales ; Lachnospiraceae ; unclassified_Lachnospiraceae ; NA ; ASV_3696	0.57699	#N/A	0	1	0	1	0.744279	#N/A	0	#N/A	0.689631	#N/A
Firmicutes ; Clostridia ; Lachnospirales ; Lachnospiraceae ; unclassified_Lachnospiraceae ; NA ; ASV_3718	0	#N/A	-0.775989	1	0	1	0	#N/A	-0.608701	#N/A	-0.753052	#N/A
Firmicutes ; Clostridia ; Lachnospirales ; Lachnospiraceae ; unclassified_Lachnospiraceae ; NA ; ASV_372	0.869621	#N/A	3.18381	1	-0.482784	1	0.386837	1	2.70103	0.707433	3.57065	0.817237
Firmicutes ; Clostridia ; Lachnospirales ; Lachnospiraceae ; unclassified_Lachnospiraceae ; NA ; ASV_3723	0	#N/A	-0.775989	1	0	1	0	#N/A	-0.608701	#N/A	-0.753052	#N/A
Firmicutes ; Clostridia ; Lachnospirales ; Lachnospiraceae ; unclassified_Lachnospiraceae ; NA ; ASV_373	2.37347	0.764823	-4.28259	1	3.94045	1	6.31393	1	-0.342135	1	2.03134	0.963913
Firmicutes ; Clostridia ; Lachnospirales ; Lachnospiraceae ; unclassified_Lachnospiraceae ; NA ; ASV_3739	0	#N/A	-0.775989	1	0	1	0	1	-0.608701	#N/A	-0.753052	#N/A
Firmicutes ; Clostridia ; Lachnospirales ; Lachnospiraceae ; unclassified_Lachnospiraceae ; NA ; ASV_3747	0	#N/A	-0.775989	1	0	1	0	1	-0.608701	#N/A	-0.753052	#N/A
Firmicutes ; Clostridia ; Lachnospirales ; Lachnospiraceae ; unclassified_Lachnospiraceae ; NA ; ASV_375	-1.09419	0.689621	3.64325	1	0.198493	1	-0.895701	1	3.84174	0.0957121	2.74755	0.410344
Firmicutes ; Clostridia ; Lachnospirales ; Lachnospiraceae ; unclassified_Lachnospiraceae ; NA ; ASV_380	2.50645	0.534391	-1.21505	1	-0.440916	1	2.06554	1	-1.65596	0.796205	0.850489	1
Firmicutes ; Clostridia ; Lachnospirales ; Lachnospiraceae ; unclassified_Lachnospiraceae ; NA ; ASV_3809	0	#N/A	-0.775989	1	0	1	0	1	-0.608701	#N/A	-0.753052	#N/A
Firmicutes ; Clostridia ; Lachnospirales ; Lachnospiraceae ; unclassified_Lachnospiraceae ; NA ; ASV_381	0.743543	0.842871	-0.567843	1	-0.246023	1	0.49752	1	-0.813867	0.902985	-0.070324	1
Firmicutes ; Clostridia ; Lachnospirales ; Lachnospiraceae ; unclassified_Lachnospiraceae ; NA ; ASV_385	1.71654	0.762827	-1.16496	1	-0.921191	1	0.795353	1	-2.08616	0.78517	-0.369612	1
Firmicutes ; Clostridia ; Lachnospirales ; Lachnospiraceae ; unclassified_Lachnospiraceae ; NA ; ASV_3866	0	#N/A	0.73227	1	-0.619629	1	-0.76398	#N/A	0	#N/A	0	#N/A
Firmicutes ; Clostridia ; Lachnospirales ; Lachnospiraceae ; unclassified_Lachnospiraceae ; NA ; ASV_3883	0	#N/A	0.73227	1	-0.619629	1	-0.76398	#N/A	0	#N/A	0	#N/A
Firmicutes ; Clostridia ; Lachnospirales ; Lachnospiraceae ; unclassified_Lachnospiraceae ; NA ; ASV_3919	0	#N/A	0.73227	1	-0.619629	1	-0.76398	#N/A	0	#N/A	0	#N/A
Firmicutes ; Clostridia ; Lachnospirales ; Lachnospiraceae ; unclassified_Lachnospiraceae ; NA ; ASV_3939	0	#N/A	0.73227	1	-0.619629	1	-0.76398	#N/A	0	#N/A	0	#N/A
Firmicutes ; Clostridia ; Lachnospirales ; Lachnospiraceae ; unclassified_Lachnospiraceae ; NA ; ASV_3960	0	#N/A	0.73227	1	-0.619629	1	-0.76398	#N/A	0	#N/A	0	#N/A
Firmicutes ; Clostridia ; Lachnospirales ; Lachnospiraceae ; unclassified_Lachnospiraceae ; NA ; ASV_3961	0	#N/A	0.73227	1	-0.619629	1	-0.76398	#N/A	0	#N/A	0	#N/A
Firmicutes ; Clostridia ; Lachnospirales ; Lachnospiraceae ; unclassified_Lachnospiraceae ; NA ; ASV_3962	0	#N/A	0.73227	1	-0.619629	1	-0.76398	#N/A	0	#N/A	0	#N/A
Firmicutes ; Clostridia ; Lachnospirales ; Lachnospiraceae ; unclassified_Lachnospiraceae ; NA ; ASV_3963	0	#N/A	0.73227	1	-0.619629	1	-0.76398	#N/A	0	#N/A	0	#N/A
Firmicutes ; Clostridia ; Lachnospirales ; Lachnospiraceae ; unclassified_Lachnospiraceae ; NA ; ASV_3969	0	#N/A	0.73227	1	-0.619629	1	-0.76398	#N/A	0	#N/A	0	#N/A
Firmicutes ; Clostridia ; Lachnospirales ; Lachnospiraceae ; unclassified_Lachnospiraceae ; NA ; ASV_3970	0	#N/A	0.73227	1	-0.619629	1	-0.76398	#N/A	0	#N/A	0	#N/A
Firmicutes ; Clostridia ; Lachnospirales ; Lachnospiraceae ; unclassified_Lachnospiraceae ; NA ; ASV_400	-6.47115	0.0560058	1.28206	1	0.584318	1	-5.88683	0.566627	1.86638	0.792176	-4.60477	0.483626
Firmicutes ; Clostridia ; Lachnospirales ; Lachnospiraceae ; unclassified_Lachnospiraceae ; NA ; ASV_4036	0.57699	#N/A	0	1	0	1	0.744279	#N/A	0	#N/A	0.689631	#N/A
Firmicutes ; Clostridia ; Lachnospirales ; Lachnospiraceae ; unclassified_Lachnospiraceae ; NA ; ASV_404	2.39533	0.534391	-1.44268	1	0.0961071	1	2.49144	1	-1.34657	0.838802	1.04875	1
Firmicutes ; Clostridia ; Lachnospirales ; Lachnospiraceae ; unclassified_Lachnospiraceae ; NA ; ASV_4079	0.456767	#N/A	0	1	0	1	0.624055	#N/A	0	#N/A	0.569408	#N/A
Firmicutes ; Clostridia ; Lachnospirales ; Lachnospiraceae ; unclassified_Lachnospiraceae ; NA ; ASV_4094	0.456767	#N/A	0	1	0	1	0.624055	#N/A	0	#N/A	0.569408	#N/A
Firmicutes ; Clostridia ; Lachnospirales ; Lachnospiraceae ; unclassified_Lachnospiraceae ; NA ; ASV_4097	0.456767	#N/A	0	1	0	1	0.624055	#N/A	0	#N/A	0.569408	#N/A
Firmicutes ; Clostridia ; Lachnospirales ; Lachnospiraceae ; unclassified_Lachnospiraceae ; NA ; ASV_4099	0.456767	#N/A	0	1	0	1	0.624055	#N/A	0	#N/A	0.569408	#N/A
Firmicutes ; Clostridia ; Lachnospirales ; Lachnospiraceae ; unclassified_Lachnospiraceae ; NA ; ASV_4101	0.456767	#N/A	0	1	0	1	0.624055	#N/A	0	#N/A	0.569408	#N/A
Firmicutes ; Clostridia ; Lachnospirales ; Lachnospiraceae ; unclassified_Lachnospiraceae ; NA ; ASV_4115	0.456767	#N/A	0	1	0	1	0.624055	#N/A	0	#N/A	0.569408	#N/A
Firmicutes ; Clostridia ; Lachnospirales ; Lachnospiraceae ; unclassified_Lachnospiraceae ; NA ; ASV_4119	0.456767	#N/A	0	1	0	1	0.624055	#N/A	0	#N/A	0.569408	#N/A
Firmicutes ; Clostridia ; Lachnospirales ; Lachnospiraceae ; unclassified_Lachnospiraceae ; NA ; ASV_4139	0.456767	#N/A	0	1	0	1	0.624055	#N/A	0	#N/A	0.569408	#N/A
Firmicutes ; Clostridia ; Lachnospirales ; Lachnospiraceae ; unclassified_Lachnospiraceae ; NA ; ASV_4141	0.456767	#N/A	0	1	0	1	0.624055	#N/A	0	#N/A	0.569408	#N/A
Firmicutes ; Clostridia ; Lachnospirales ; Lachnospiraceae ; unclassified_Lachnospiraceae ; NA ; ASV_415	-0.514303	0.94261	-0.861148	1	1.00231	1	0.488009	1	0.141164	1	-0.373139	1
Firmicutes ; Clostridia ; Lachnospirales ; Lachnospiraceae ; unclassified_Lachnospiraceae ; NA ; ASV_4178	0.456767	#N/A	0	1	0	1	0.624055	#N/A	0	#N/A	0.569408	#N/A
Firmicutes ; Clostridia ; Lachnospirales ; Lachnospiraceae ; unclassified_Lachnospiraceae ; NA ; ASV_419	-1.58009	#N/A	2.4182	1	-0.190703	1	-1.77079	1	2.22749	0.82402	0.647405	1
Firmicutes ; Clostridia ; Lachnospirales ; Lachnospiraceae ; unclassified_Lachnospiraceae ; NA ; ASV_420	0	#N/A	0	#N/A	0	#N/A	0	#N/A	0	#N/A	0	#N/A
Firmicutes ; Clostridia ; Lachnospirales ; Lachnospiraceae ; unclassified_Lachnospiraceae ; NA ; ASV_425	-0.144351	#N/A	-4.85284	1	0.167288	1	0.0229371	1	-4.68555	0.666667	-4.8299	0.865128
Firmicutes ; Clostridia ; Lachnospirales ; Lachnospiraceae ; unclassified_Lachnospiraceae ; NA ; ASV_431	0	#N/A	0	#N/A	0	#N/A	0	#N/A	0	#N/A	0	#N/A
Firmicutes ; Clostridia ; Lachnospirales ; Lachnospiraceae ; unclassified_Lachnospiraceae ; NA ; ASV_4310	-0.771605	#N/A	0	1	0.794542	1	0	#N/A	0.739894	#N/A	0	#N/A
Firmicutes ; Clostridia ; Lachnospirales ; Lachnospiraceae ; unclassified_Lachnospiraceae ; NA ; ASV_433	1.68994	#N/A	-0.316929	1	-1.98706	1	-0.297123	1	-2.30399	#N/A	-0.614052	1
Firmicutes ; Clostridia ; Lachnospirales ; Lachnospiraceae ; unclassified_Lachnospiraceae ; NA ; ASV_4355	-0.771605	#N/A	0	1	0.794542	#N/A	0	#N/A	0.739894	#N/A	0	#N/A
Firmicutes ; Clostridia ; Lachnospirales ; Lachnospiraceae ; unclassified_Lachnospiraceae ; NA ; ASV_437	23.6188	2.56259e-15	-23.2098	5.60093e-13	0	1	23.839	9.73631e-15	-22.9897	1.778e-14	0.629129	1
Firmicutes ; Clostridia ; Lachnospirales ; Lachnospiraceae ; unclassified_Lachnospiraceae ; NA ; ASV_4379	-0.771605	#N/A	0	1	0.794542	1	0	#N/A	0.739894	#N/A	0	#N/A
Firmicutes ; Clostridia ; Lachnospirales ; Lachnospiraceae ; unclassified_Lachnospiraceae ; NA ; ASV_4417	0.456767	#N/A	0	1	0	1	0.624055	#N/A	0	#N/A	0.569408	#N/A
Firmicutes ; Clostridia ; Lachnospirales ; Lachnospiraceae ; unclassified_Lachnospiraceae ; NA ; ASV_4424	0.456767	#N/A	0	1	0	1	0.624055	#N/A	0	#N/A	0.569408	#N/A
Firmicutes ; Clostridia ; Lachnospirales ; Lachnospiraceae ; unclassified_Lachnospiraceae ; NA ; ASV_4427	0.456767	#N/A	0	1	0	1	0.624055	#N/A	0	#N/A	0.569408	#N/A
Firmicutes ; Clostridia ; Lachnospirales ; Lachnospiraceae ; unclassified_Lachnospiraceae ; NA ; ASV_4431	0.456767	#N/A	0	1	0	1	0.624055	#N/A	0	#N/A	0.569408	#N/A
Firmicutes ; Clostridia ; Lachnospirales ; Lachnospiraceae ; unclassified_Lachnospiraceae ; NA ; ASV_4445	0.456767	#N/A	0	1	0	1	0.624055	#N/A	0	#N/A	0.569408	#N/A
Firmicutes ; Clostridia ; Lachnospirales ; Lachnospiraceae ; unclassified_Lachnospiraceae ; NA ; ASV_4450	0.456767	#N/A	0	1	0	1	0.624055	#N/A	0	#N/A	0.569408	#N/A
Firmicutes ; Clostridia ; Lachnospirales ; Lachnospiraceae ; unclassified_Lachnospiraceae ; NA ; ASV_4464	0	#N/A	-0.655766	1	0	#N/A	0	#N/A	-0.488477	#N/A	-0.632828	#N/A
Firmicutes ; Clostridia ; Lachnospirales ; Lachnospiraceae ; unclassified_Lachnospiraceae ; NA ; ASV_4467	0	#N/A	-0.655766	1	0	1	0	#N/A	-0.488477	#N/A	-0.632828	#N/A
Firmicutes ; Clostridia ; Lachnospirales ; Lachnospiraceae ; unclassified_Lachnospiraceae ; NA ; ASV_4497	0	#N/A	-0.655766	1	0	1	0	#N/A	-0.488477	#N/A	-0.632828	#N/A
Firmicutes ; Clostridia ; Lachnospirales ; Lachnospiraceae ; unclassified_Lachnospiraceae ; NA ; ASV_45	1.75175	0.174919	-1.45514	1	-0.0571456	1	1.6946	0.967793	-1.51229	0.452664	0.239463	1
Firmicutes ; Clostridia ; Lachnospirales ; Lachnospiraceae ; unclassified_Lachnospiraceae ; NA ; ASV_4534	0	#N/A	-0.655766	1	0	1	0	#N/A	-0.488477	#N/A	-0.632828	#N/A
Firmicutes ; Clostridia ; Lachnospirales ; Lachnospiraceae ; unclassified_Lachnospiraceae ; NA ; ASV_4537	0	#N/A	-0.655766	1	0	1	0	#N/A	-0.488477	#N/A	-0.632828	#N/A
Firmicutes ; Clostridia ; Lachnospirales ; Lachnospiraceae ; unclassified_Lachnospiraceae ; NA ; ASV_4538	0	#N/A	-0.655766	1	0	1	0	#N/A	-0.488477	#N/A	-0.632828	#N/A
Firmicutes ; Clostridia ; Lachnospirales ; Lachnospiraceae ; unclassified_Lachnospiraceae ; NA ; ASV_4566	0	#N/A	-0.655766	1	0	1	0	#N/A	-0.488477	#N/A	-0.632828	#N/A
Firmicutes ; Clostridia ; Lachnospirales ; Lachnospiraceae ; unclassified_Lachnospiraceae ; NA ; ASV_459	0	#N/A	0	#N/A	0	#N/A	0	#N/A	0	#N/A	0	#N/A
Firmicutes ; Clostridia ; Lachnospirales ; Lachnospiraceae ; unclassified_Lachnospiraceae ; NA ; ASV_460	1.96896	0.70013	-2.53297	1	0.0432287	1	2.01219	1	-2.48974	0.728046	-0.520783	1
Firmicutes ; Clostridia ; Lachnospirales ; Lachnospiraceae ; unclassified_Lachnospiraceae ; NA ; ASV_4600	0	#N/A	-0.655766	1	0	1	0	#N/A	-0.488477	#N/A	-0.632828	#N/A
Firmicutes ; Clostridia ; Lachnospirales ; Lachnospiraceae ; unclassified_Lachnospiraceae ; NA ; ASV_4626	0	#N/A	-0.655766	1	0	#N/A	0	#N/A	-0.488477	#N/A	-0.632828	#N/A
Firmicutes ; Clostridia ; Lachnospirales ; Lachnospiraceae ; unclassified_Lachnospiraceae ; NA ; ASV_4641	0	#N/A	0.601117	1	-0.488476	1	-0.632827	#N/A	0	#N/A	0	#N/A
Firmicutes ; Clostridia ; Lachnospirales ; Lachnospiraceae ; unclassified_Lachnospiraceae ; NA ; ASV_4642	0	#N/A	0.601117	1	-0.488476	1	-0.632827	#N/A	0	#N/A	0	#N/A
Firmicutes ; Clostridia ; Lachnospirales ; Lachnospiraceae ; unclassified_Lachnospiraceae ; NA ; ASV_466	4.71029	0.360209	0.737458	1	-4.95453	1	-0.244245	1	-4.21708	0.634904	0.493212	1
Firmicutes ; Clostridia ; Lachnospirales ; Lachnospiraceae ; unclassified_Lachnospiraceae ; NA ; ASV_4687	0	#N/A	0.601117	1	-0.488476	1	-0.632827	#N/A	0	#N/A	0	#N/A
Firmicutes ; Clostridia ; Lachnospirales ; Lachnospiraceae ; unclassified_Lachnospiraceae ; NA ; ASV_4718	0	#N/A	0.601117	1	-0.488476	1	-0.632827	#N/A	0	#N/A	0	#N/A
Firmicutes ; Clostridia ; Lachnospirales ; Lachnospiraceae ; unclassified_Lachnospiraceae ; NA ; ASV_4730	0	#N/A	0.601117	1	-0.488476	1	-0.632827	#N/A	0	#N/A	0	#N/A
Firmicutes ; Clostridia ; Lachnospirales ; Lachnospiraceae ; unclassified_Lachnospiraceae ; NA ; ASV_4731	0	#N/A	0.601117	1	-0.488476	1	-0.632827	#N/A	0	#N/A	0	#N/A
Firmicutes ; Clostridia ; Lachnospirales ; Lachnospiraceae ; unclassified_Lachnospiraceae ; NA ; ASV_474	-6.09613	#N/A	-0.0546476	1	6.11907	1	0.0229371	1	6.06442	0.564612	0	1
Firmicutes ; Clostridia ; Lachnospirales ; Lachnospiraceae ; unclassified_Lachnospiraceae ; NA ; ASV_4753	0	#N/A	0.601117	1	-0.488476	1	-0.632827	#N/A	0	#N/A	0	#N/A
Firmicutes ; Clostridia ; Lachnospirales ; Lachnospiraceae ; unclassified_Lachnospiraceae ; NA ; ASV_476	-0.2641	0.977821	-0.423325	1	-1.06124	1	-1.32534	1	-1.48456	0.801915	-1.74866	0.935485
Firmicutes ; Clostridia ; Lachnospirales ; Lachnospiraceae ; unclassified_Lachnospiraceae ; NA ; ASV_4772	0	#N/A	0.601117	1	-0.488476	1	-0.632827	#N/A	0	#N/A	0	#N/A
Firmicutes ; Clostridia ; Lachnospirales ; Lachnospiraceae ; unclassified_Lachnospiraceae ; NA ; ASV_4778	0	#N/A	0.601117	1	-0.488476	1	-0.632827	#N/A	0	#N/A	0	#N/A
Firmicutes ; Clostridia ; Lachnospirales ; Lachnospiraceae ; unclassified_Lachnospiraceae ; NA ; ASV_4799	0	#N/A	0.601117	1	-0.488476	1	-0.632827	#N/A	0	#N/A	0	#N/A
Firmicutes ; Clostridia ; Lachnospirales ; Lachnospiraceae ; unclassified_Lachnospiraceae ; NA ; ASV_48	0.472442	0.909321	1.23121	1	-0.896034	1	-0.423592	1	0.335179	0.990331	0.807622	0.98462
Firmicutes ; Clostridia ; Lachnospirales ; Lachnospiraceae ; unclassified_Lachnospiraceae ; NA ; ASV_4800	0	#N/A	0.601117	1	-0.488476	1	-0.632827	#N/A	0	#N/A	0	#N/A
Firmicutes ; Clostridia ; Lachnospirales ; Lachnospiraceae ; unclassified_Lachnospiraceae ; NA ; ASV_4814	0	#N/A	0.601117	1	-0.488476	1	-0.632827	#N/A	0	#N/A	0	#N/A
Firmicutes ; Clostridia ; Lachnospirales ; Lachnospiraceae ; unclassified_Lachnospiraceae ; NA ; ASV_4817	0	#N/A	0.601117	1	-0.488476	1	-0.632827	#N/A	0	#N/A	0	#N/A
Firmicutes ; Clostridia ; Lachnospirales ; Lachnospiraceae ; unclassified_Lachnospiraceae ; NA ; ASV_4820	0	#N/A	0.601117	1	-0.488476	1	-0.632827	#N/A	0	#N/A	0	#N/A
Firmicutes ; Clostridia ; Lachnospirales ; Lachnospiraceae ; unclassified_Lachnospiraceae ; NA ; ASV_483	-4.76976	#N/A	2.06813	1	-0.217435	1	-4.98719	1	1.85069	0.838802	-2.91907	0.929624
Firmicutes ; Clostridia ; Lachnospirales ; Lachnospiraceae ; unclassified_Lachnospiraceae ; NA ; ASV_4849	0	#N/A	0.601117	1	-0.488476	1	-0.632827	#N/A	0	#N/A	0	#N/A
Firmicutes ; Clostridia ; Lachnospirales ; Lachnospiraceae ; unclassified_Lachnospiraceae ; NA ; ASV_4874	0	#N/A	0.601117	1	-0.488476	1	-0.632827	#N/A	0	#N/A	0	#N/A
Firmicutes ; Clostridia ; Lachnospirales ; Lachnospiraceae ; unclassified_Lachnospiraceae ; NA ; ASV_4882	0	#N/A	0.601117	1	-0.488476	1	-0.632827	#N/A	0	#N/A	0	#N/A
Firmicutes ; Clostridia ; Lachnospirales ; Lachnospiraceae ; unclassified_Lachnospiraceae ; NA ; ASV_4917	0.456767	#N/A	0	1	0	1	0.624055	#N/A	0	#N/A	0.569408	#N/A
Firmicutes ; Clostridia ; Lachnospirales ; Lachnospiraceae ; unclassified_Lachnospiraceae ; NA ; ASV_4959	0.336543	#N/A	0	1	0	1	0.503832	#N/A	0	#N/A	0.449184	#N/A
Firmicutes ; Clostridia ; Lachnospirales ; Lachnospiraceae ; unclassified_Lachnospiraceae ; NA ; ASV_4960	0.336543	#N/A	0	1	0	1	0.503832	#N/A	0	#N/A	0.449184	#N/A
Firmicutes ; Clostridia ; Lachnospirales ; Lachnospiraceae ; unclassified_Lachnospiraceae ; NA ; ASV_4977	0.336543	#N/A	0	1	0	1	0.503832	#N/A	0	#N/A	0.449184	#N/A
Firmicutes ; Clostridia ; Lachnospirales ; Lachnospiraceae ; unclassified_Lachnospiraceae ; NA ; ASV_4985	0.336543	#N/A	0	1	0	1	0.503832	#N/A	0	#N/A	0.449184	#N/A
Firmicutes ; Clostridia ; Lachnospirales ; Lachnospiraceae ; unclassified_Lachnospiraceae ; NA ; ASV_499	5.48243	0.00840705	-1.17196	1	-3.63074	1	1.85168	1	-4.80271	0.0564079	0.679721	1
Firmicutes ; Clostridia ; Lachnospirales ; Lachnospiraceae ; unclassified_Lachnospiraceae ; NA ; ASV_50	0.190459	0.842871	0.294459	1	-1.01055	1	-0.820091	0.990828	-0.716091	0.495556	-0.525632	0.865128
Firmicutes ; Clostridia ; Lachnospirales ; Lachnospiraceae ; unclassified_Lachnospiraceae ; NA ; ASV_5007	0.336543	#N/A	0	1	0	1	0.503832	#N/A	0	#N/A	0.449184	#N/A
Firmicutes ; Clostridia ; Lachnospirales ; Lachnospiraceae ; unclassified_Lachnospiraceae ; NA ; ASV_5013	0.336543	#N/A	0	1	0	1	0.503832	#N/A	0	#N/A	0.449184	#N/A
Firmicutes ; Clostridia ; Lachnospirales ; Lachnospiraceae ; unclassified_Lachnospiraceae ; NA ; ASV_5017	0.336543	#N/A	0	1	0	1	0.503832	#N/A	0	#N/A	0.449184	#N/A
Firmicutes ; Clostridia ; Lachnospirales ; Lachnospiraceae ; unclassified_Lachnospiraceae ; NA ; ASV_5021	0.336543	#N/A	0	1	0	1	0.503832	#N/A	0	#N/A	0.449184	#N/A
Firmicutes ; Clostridia ; Lachnospirales ; Lachnospiraceae ; unclassified_Lachnospiraceae ; NA ; ASV_503	0	#N/A	0	#N/A	0	#N/A	0	#N/A	0	#N/A	0	#N/A
Firmicutes ; Clostridia ; Lachnospirales ; Lachnospiraceae ; unclassified_Lachnospiraceae ; NA ; ASV_504	-3.36661	#N/A	1.82782	1	1.50708	1	-1.85953	1	3.3349	#N/A	-0.0317105	1
Firmicutes ; Clostridia ; Lachnospirales ; Lachnospiraceae ; unclassified_Lachnospiraceae ; NA ; ASV_5048	0.336543	#N/A	0	1	0	#N/A	0.503832	#N/A	0	#N/A	0.449184	#N/A
Firmicutes ; Clostridia ; Lachnospirales ; Lachnospiraceae ; unclassified_Lachnospiraceae ; NA ; ASV_506	23.9904	2.44536e-08	0	1	0	1	24.0781	1.18847e-07	0	1	24.1543	2.56008e-08
Firmicutes ; Clostridia ; Lachnospirales ; Lachnospiraceae ; unclassified_Lachnospiraceae ; NA ; ASV_5122	0.336543	#N/A	0	1	0	1	0.503832	#N/A	0	#N/A	0.449184	#N/A
Firmicutes ; Clostridia ; Lachnospirales ; Lachnospiraceae ; unclassified_Lachnospiraceae ; NA ; ASV_5148	0.336543	#N/A	0	1	0	1	0.503832	#N/A	0	#N/A	0.449184	#N/A
Firmicutes ; Clostridia ; Lachnospirales ; Lachnospiraceae ; unclassified_Lachnospiraceae ; NA ; ASV_517	0.808685	#N/A	-0.354243	1	-0.373295	1	0.43539	1	-0.727537	0.947529	0.0811475	1
Firmicutes ; Clostridia ; Lachnospirales ; Lachnospiraceae ; unclassified_Lachnospiraceae ; NA ; ASV_5190	0.336543	#N/A	0	1	0	#N/A	0.503832	#N/A	0	#N/A	0.449184	#N/A
Firmicutes ; Clostridia ; Lachnospirales ; Lachnospiraceae ; unclassified_Lachnospiraceae ; NA ; ASV_5227	-0.646154	#N/A	0	1	0.669091	1	0	#N/A	0.614444	#N/A	0	#N/A
Firmicutes ; Clostridia ; Lachnospirales ; Lachnospiraceae ; unclassified_Lachnospiraceae ; NA ; ASV_523	0.29292	#N/A	-1.35464	1	-2.45947	1	-2.16655	1	-3.8141	0.644915	-3.52118	0.865961
Firmicutes ; Clostridia ; Lachnospirales ; Lachnospiraceae ; unclassified_Lachnospiraceae ; NA ; ASV_5233	-0.646154	#N/A	0	1	0.669091	1	0	#N/A	0.614444	#N/A	0	#N/A
Firmicutes ; Clostridia ; Lachnospirales ; Lachnospiraceae ; unclassified_Lachnospiraceae ; NA ; ASV_5234	-0.646154	#N/A	0	1	0.669091	1	0	#N/A	0.614444	#N/A	0	#N/A
Firmicutes ; Clostridia ; Lachnospirales ; Lachnospiraceae ; unclassified_Lachnospiraceae ; NA ; ASV_5239	-0.646154	#N/A	0	1	0.669091	1	0	#N/A	0.614444	#N/A	0	#N/A
Firmicutes ; Clostridia ; Lachnospirales ; Lachnospiraceae ; unclassified_Lachnospiraceae ; NA ; ASV_524	-1.12182	#N/A	-1.69848	1	1.78227	1	0.660447	1	0.0837874	1	-1.03803	1
Firmicutes ; Clostridia ; Lachnospirales ; Lachnospiraceae ; unclassified_Lachnospiraceae ; NA ; ASV_5300	-0.646154	#N/A	0	1	0.669091	1	0	#N/A	0.614444	#N/A	0	#N/A
Firmicutes ; Clostridia ; Lachnospirales ; Lachnospiraceae ; unclassified_Lachnospiraceae ; NA ; ASV_5301	-0.646154	#N/A	0	1	0.669091	1	0	#N/A	0.614444	#N/A	0	#N/A
Firmicutes ; Clostridia ; Lachnospirales ; Lachnospiraceae ; unclassified_Lachnospiraceae ; NA ; ASV_5305	-0.646154	#N/A	0	1	0.669091	1	0	#N/A	0.614444	#N/A	0	#N/A
Firmicutes ; Clostridia ; Lachnospirales ; Lachnospiraceae ; unclassified_Lachnospiraceae ; NA ; ASV_5329	-0.646154	#N/A	0	1	0.669091	1	0	#N/A	0.614444	#N/A	0	#N/A
Firmicutes ; Clostridia ; Lachnospirales ; Lachnospiraceae ; unclassified_Lachnospiraceae ; NA ; ASV_5343	-0.646154	#N/A	0	1	0.669091	1	0	#N/A	0.614444	#N/A	0	#N/A
Firmicutes ; Clostridia ; Lachnospirales ; Lachnospiraceae ; unclassified_Lachnospiraceae ; NA ; ASV_5346	-0.646154	#N/A	0	1	0.669091	1	0	#N/A	0.614444	#N/A	0	#N/A
Firmicutes ; Clostridia ; Lachnospirales ; Lachnospiraceae ; unclassified_Lachnospiraceae ; NA ; ASV_5366	-0.646154	#N/A	0	1	0.669091	#N/A	0	#N/A	0.614444	#N/A	0	#N/A
Firmicutes ; Clostridia ; Lachnospirales ; Lachnospiraceae ; unclassified_Lachnospiraceae ; NA ; ASV_5371	-0.646154	#N/A	0	1	0.669091	#N/A	0	#N/A	0.614444	#N/A	0	#N/A
Firmicutes ; Clostridia ; Lachnospirales ; Lachnospiraceae ; unclassified_Lachnospiraceae ; NA ; ASV_5388	-0.646154	#N/A	0	1	0.669091	1	0	#N/A	0.614444	#N/A	0	#N/A
Firmicutes ; Clostridia ; Lachnospirales ; Lachnospiraceae ; unclassified_Lachnospiraceae ; NA ; ASV_542	-3.95467	#N/A	-0.0546476	1	3.97761	1	0.0229371	1	3.92296	#N/A	-0.0317105	1
Firmicutes ; Clostridia ; Lachnospirales ; Lachnospiraceae ; unclassified_Lachnospiraceae ; NA ; ASV_5424	-0.646154	#N/A	0	1	0.669091	1	0	#N/A	0.614444	#N/A	0	#N/A
Firmicutes ; Clostridia ; Lachnospirales ; Lachnospiraceae ; unclassified_Lachnospiraceae ; NA ; ASV_5427	-0.646154	#N/A	0	1	0.669091	1	0	#N/A	0.614444	#N/A	0	#N/A
Firmicutes ; Clostridia ; Lachnospirales ; Lachnospiraceae ; unclassified_Lachnospiraceae ; NA ; ASV_5454	-0.646154	#N/A	0	1	0.669091	#N/A	0	#N/A	0.614444	#N/A	0	#N/A
Firmicutes ; Clostridia ; Lachnospirales ; Lachnospiraceae ; unclassified_Lachnospiraceae ; NA ; ASV_5455	-0.646154	#N/A	0	1	0.669091	#N/A	0	#N/A	0.614444	#N/A	0	#N/A
Firmicutes ; Clostridia ; Lachnospirales ; Lachnospiraceae ; unclassified_Lachnospiraceae ; NA ; ASV_5457	-0.646154	#N/A	0	1	0.669091	#N/A	0	#N/A	0.614444	#N/A	0	#N/A
Firmicutes ; Clostridia ; Lachnospirales ; Lachnospiraceae ; unclassified_Lachnospiraceae ; NA ; ASV_5459	-0.646154	#N/A	0	1	0.669091	#N/A	0	#N/A	0.614444	#N/A	0	#N/A
Firmicutes ; Clostridia ; Lachnospirales ; Lachnospiraceae ; unclassified_Lachnospiraceae ; NA ; ASV_5461	-0.646154	#N/A	0	1	0.669091	#N/A	0	#N/A	0.614444	#N/A	0	#N/A
Firmicutes ; Clostridia ; Lachnospirales ; Lachnospiraceae ; unclassified_Lachnospiraceae ; NA ; ASV_5462	-0.646154	#N/A	0	1	0.669091	#N/A	0	#N/A	0.614444	#N/A	0	#N/A
Firmicutes ; Clostridia ; Lachnospirales ; Lachnospiraceae ; unclassified_Lachnospiraceae ; NA ; ASV_55	0.38785	0.809273	-0.19395	1	0.110511	1	0.498361	1	-0.0834385	1	0.304412	1
Firmicutes ; Clostridia ; Lachnospirales ; Lachnospiraceae ; unclassified_Lachnospiraceae ; NA ; ASV_5508	-0.646154	#N/A	0	1	0.669091	1	0	#N/A	0.614444	#N/A	0	#N/A
Firmicutes ; Clostridia ; Lachnospirales ; Lachnospiraceae ; unclassified_Lachnospiraceae ; NA ; ASV_5536	-0.646154	#N/A	0	1	0.669091	1	0	#N/A	0.614444	#N/A	0	#N/A
Firmicutes ; Clostridia ; Lachnospirales ; Lachnospiraceae ; unclassified_Lachnospiraceae ; NA ; ASV_555	3.38129	#N/A	-2.59631	1	0	1	3.54858	1	-2.42902	#N/A	0.952271	1
Firmicutes ; Clostridia ; Lachnospirales ; Lachnospiraceae ; unclassified_Lachnospiraceae ; NA ; ASV_5559	-0.646154	#N/A	0	1	0.669091	#N/A	0	#N/A	0.614444	#N/A	0	#N/A
Firmicutes ; Clostridia ; Lachnospirales ; Lachnospiraceae ; unclassified_Lachnospiraceae ; NA ; ASV_556	0	#N/A	0	#N/A	0	#N/A	0	#N/A	0	#N/A	0	#N/A
Firmicutes ; Clostridia ; Lachnospirales ; Lachnospiraceae ; unclassified_Lachnospiraceae ; NA ; ASV_557	23.2938	5.68895e-08	0	1	0	1	23.4249	2.67993e-07	0	1	23.5571	5.37495e-08
Firmicutes ; Clostridia ; Lachnospirales ; Lachnospiraceae ; unclassified_Lachnospiraceae ; NA ; ASV_5590	0.336543	#N/A	0	1	0	1	0.503832	#N/A	0	#N/A	0.449184	#N/A
Firmicutes ; Clostridia ; Lachnospirales ; Lachnospiraceae ; unclassified_Lachnospiraceae ; NA ; ASV_5591	0.336543	#N/A	0	1	0	1	0.503832	#N/A	0	#N/A	0.449184	#N/A
Firmicutes ; Clostridia ; Lachnospirales ; Lachnospiraceae ; unclassified_Lachnospiraceae ; NA ; ASV_5603	0.336543	#N/A	0	1	0	1	0.503832	#N/A	0	#N/A	0.449184	#N/A
Firmicutes ; Clostridia ; Lachnospirales ; Lachnospiraceae ; unclassified_Lachnospiraceae ; NA ; ASV_5626	0.336543	#N/A	0	1	0	1	0.503832	#N/A	0	#N/A	0.449184	#N/A
Firmicutes ; Clostridia ; Lachnospirales ; Lachnospiraceae ; unclassified_Lachnospiraceae ; NA ; ASV_5627	0.336543	#N/A	0	1	0	1	0.503832	#N/A	0	#N/A	0.449184	#N/A
Firmicutes ; Clostridia ; Lachnospirales ; Lachnospiraceae ; unclassified_Lachnospiraceae ; NA ; ASV_5635	0.336543	#N/A	0	1	0	1	0.503832	#N/A	0	#N/A	0.449184	#N/A
Firmicutes ; Clostridia ; Lachnospirales ; Lachnospiraceae ; unclassified_Lachnospiraceae ; NA ; ASV_565	3.61596	0.611651	0	1	20.0259	5.81277e-05	23.6419	5.4069e-08	19.9557	4.38688e-06	23.5717	1.46937e-08
Firmicutes ; Clostridia ; Lachnospirales ; Lachnospiraceae ; unclassified_Lachnospiraceae ; NA ; ASV_5672	0	#N/A	-0.535542	1	0	#N/A	0	#N/A	-0.368254	#N/A	-0.512605	#N/A
Firmicutes ; Clostridia ; Lachnospirales ; Lachnospiraceae ; unclassified_Lachnospiraceae ; NA ; ASV_5675	0	#N/A	-0.535542	1	0	#N/A	0	#N/A	-0.368254	#N/A	-0.512605	#N/A
Firmicutes ; Clostridia ; Lachnospirales ; Lachnospiraceae ; unclassified_Lachnospiraceae ; NA ; ASV_568	1.71473	#N/A	-0.980087	1	-1.54793	1	0.166802	1	-2.52802	0.719492	-0.813284	1
Firmicutes ; Clostridia ; Lachnospirales ; Lachnospiraceae ; unclassified_Lachnospiraceae ; NA ; ASV_5695	0	#N/A	-0.535542	1	0	1	0	#N/A	-0.368254	#N/A	-0.512605	#N/A
Firmicutes ; Clostridia ; Lachnospirales ; Lachnospiraceae ; unclassified_Lachnospiraceae ; NA ; ASV_5696	0	#N/A	-0.535542	1	0	1	0	#N/A	-0.368254	#N/A	-0.512605	#N/A
Firmicutes ; Clostridia ; Lachnospirales ; Lachnospiraceae ; unclassified_Lachnospiraceae ; NA ; ASV_5701	0	#N/A	-0.535542	1	0	1	0	#N/A	-0.368254	#N/A	-0.512605	#N/A
Firmicutes ; Clostridia ; Lachnospirales ; Lachnospiraceae ; unclassified_Lachnospiraceae ; NA ; ASV_5732	0	#N/A	-0.535542	1	0	1	0	#N/A	-0.368254	#N/A	-0.512605	#N/A
Firmicutes ; Clostridia ; Lachnospirales ; Lachnospiraceae ; unclassified_Lachnospiraceae ; NA ; ASV_577	1.99209	#N/A	0.422049	1	-0.200373	1	1.79172	1	0.221676	1	2.21377	0.935485
Firmicutes ; Clostridia ; Lachnospirales ; Lachnospiraceae ; unclassified_Lachnospiraceae ; NA ; ASV_5774	0	#N/A	-0.535542	1	0	1	0	#N/A	-0.368254	#N/A	-0.512605	#N/A
Firmicutes ; Clostridia ; Lachnospirales ; Lachnospiraceae ; unclassified_Lachnospiraceae ; NA ; ASV_58	1.4338	0.281633	-0.788487	1	0.896511	1	2.33031	0.257213	0.108025	1	1.54183	0.502893
Firmicutes ; Clostridia ; Lachnospirales ; Lachnospiraceae ; unclassified_Lachnospiraceae ; NA ; ASV_5830	0	#N/A	-0.535542	1	0	1	0	#N/A	-0.368254	#N/A	-0.512605	#N/A
Firmicutes ; Clostridia ; Lachnospirales ; Lachnospiraceae ; unclassified_Lachnospiraceae ; NA ; ASV_5859	0	#N/A	-0.535542	1	0	#N/A	0	#N/A	-0.368254	#N/A	-0.512605	#N/A
Firmicutes ; Clostridia ; Lachnospirales ; Lachnospiraceae ; unclassified_Lachnospiraceae ; NA ; ASV_5860	0	#N/A	-0.535542	1	0	#N/A	0	#N/A	-0.368254	#N/A	-0.512605	#N/A
Firmicutes ; Clostridia ; Lachnospirales ; Lachnospiraceae ; unclassified_Lachnospiraceae ; NA ; ASV_5897	0	#N/A	-0.535542	1	0	1	0	#N/A	-0.368254	#N/A	-0.512605	#N/A
Firmicutes ; Clostridia ; Lachnospirales ; Lachnospiraceae ; unclassified_Lachnospiraceae ; NA ; ASV_590	2.06944	#N/A	1.90311	1	1.66152	1	3.73096	1	3.56463	0.573745	5.63407	0.245404
Firmicutes ; Clostridia ; Lachnospirales ; Lachnospiraceae ; unclassified_Lachnospiraceae ; NA ; ASV_5900	0	#N/A	-0.535542	1	0	1	0	#N/A	-0.368254	#N/A	-0.512605	#N/A
Firmicutes ; Clostridia ; Lachnospirales ; Lachnospiraceae ; unclassified_Lachnospiraceae ; NA ; ASV_5905	0	#N/A	-0.535542	1	0	1	0	#N/A	-0.368254	#N/A	-0.512605	#N/A
Firmicutes ; Clostridia ; Lachnospirales ; Lachnospiraceae ; unclassified_Lachnospiraceae ; NA ; ASV_5907	0	#N/A	-0.535542	1	0	1	0	#N/A	-0.368254	#N/A	-0.512605	#N/A
Firmicutes ; Clostridia ; Lachnospirales ; Lachnospiraceae ; unclassified_Lachnospiraceae ; NA ; ASV_5919	0	#N/A	-0.535542	1	0	#N/A	0	#N/A	-0.368254	#N/A	-0.512605	#N/A
Firmicutes ; Clostridia ; Lachnospirales ; Lachnospiraceae ; unclassified_Lachnospiraceae ; NA ; ASV_5930	0	#N/A	-0.535542	1	0	1	0	#N/A	-0.368254	#N/A	-0.512605	#N/A
Firmicutes ; Clostridia ; Lachnospirales ; Lachnospiraceae ; unclassified_Lachnospiraceae ; NA ; ASV_5964	0	#N/A	-0.535542	1	0	1	0	#N/A	-0.368254	#N/A	-0.512605	#N/A
Firmicutes ; Clostridia ; Lachnospirales ; Lachnospiraceae ; unclassified_Lachnospiraceae ; NA ; ASV_598	4.65614	#N/A	0.651334	1	-3.23749	1	1.41866	1	-2.58615	0.728046	2.06999	0.935485
Firmicutes ; Clostridia ; Lachnospirales ; Lachnospiraceae ; unclassified_Lachnospiraceae ; NA ; ASV_5987	0	#N/A	-0.535542	1	0	#N/A	0	#N/A	-0.368254	#N/A	-0.512605	#N/A
Firmicutes ; Clostridia ; Lachnospirales ; Lachnospiraceae ; unclassified_Lachnospiraceae ; NA ; ASV_5989	0	#N/A	-0.535542	1	0	1	0	#N/A	-0.368254	#N/A	-0.512605	#N/A
Firmicutes ; Clostridia ; Lachnospirales ; Lachnospiraceae ; unclassified_Lachnospiraceae ; NA ; ASV_599	-2.93511	#N/A	0.686306	1	-0.732256	1	-3.66736	1	-0.0459501	1	-2.98106	0.929624
Firmicutes ; Clostridia ; Lachnospirales ; Lachnospiraceae ; unclassified_Lachnospiraceae ; NA ; ASV_6023	0	#N/A	0.469964	1	-0.357323	#N/A	-0.501675	#N/A	0	#N/A	0	#N/A
Firmicutes ; Clostridia ; Lachnospirales ; Lachnospiraceae ; unclassified_Lachnospiraceae ; NA ; ASV_6029	0	#N/A	0.469964	1	-0.357323	1	-0.501675	#N/A	0	#N/A	0	#N/A
Firmicutes ; Clostridia ; Lachnospirales ; Lachnospiraceae ; unclassified_Lachnospiraceae ; NA ; ASV_6031	0	#N/A	0.469964	1	-0.357323	1	-0.501675	#N/A	0	#N/A	0	#N/A
Firmicutes ; Clostridia ; Lachnospirales ; Lachnospiraceae ; unclassified_Lachnospiraceae ; NA ; ASV_6079	0	#N/A	0.469964	1	-0.357323	1	-0.501675	#N/A	0	#N/A	0	#N/A
Firmicutes ; Clostridia ; Lachnospirales ; Lachnospiraceae ; unclassified_Lachnospiraceae ; NA ; ASV_608	0	#N/A	1.3008	1	-1.18816	1	-1.33251	1	0.112641	#N/A	-0.0317105	#N/A
Firmicutes ; Clostridia ; Lachnospirales ; Lachnospiraceae ; unclassified_Lachnospiraceae ; NA ; ASV_6172	0	#N/A	0.469964	1	-0.357323	#N/A	-0.501675	#N/A	0	#N/A	0	#N/A
Firmicutes ; Clostridia ; Lachnospirales ; Lachnospiraceae ; unclassified_Lachnospiraceae ; NA ; ASV_6190	0	#N/A	0.469964	1	-0.357323	1	-0.501675	#N/A	0	#N/A	0	#N/A
Firmicutes ; Clostridia ; Lachnospirales ; Lachnospiraceae ; unclassified_Lachnospiraceae ; NA ; ASV_6192	0	#N/A	0.469964	1	-0.357323	1	-0.501675	#N/A	0	#N/A	0	#N/A
Firmicutes ; Clostridia ; Lachnospirales ; Lachnospiraceae ; unclassified_Lachnospiraceae ; NA ; ASV_6210	0	#N/A	0.469964	1	-0.357323	1	-0.501675	#N/A	0	#N/A	0	#N/A
Firmicutes ; Clostridia ; Lachnospirales ; Lachnospiraceae ; unclassified_Lachnospiraceae ; NA ; ASV_6212	0	#N/A	0.469964	1	-0.357323	1	-0.501675	#N/A	0	#N/A	0	#N/A
Firmicutes ; Clostridia ; Lachnospirales ; Lachnospiraceae ; unclassified_Lachnospiraceae ; NA ; ASV_6213	0	#N/A	0.469964	1	-0.357323	1	-0.501675	#N/A	0	#N/A	0	#N/A
Firmicutes ; Clostridia ; Lachnospirales ; Lachnospiraceae ; unclassified_Lachnospiraceae ; NA ; ASV_6242	0	#N/A	0.469964	1	-0.357323	1	-0.501675	#N/A	0	#N/A	0	#N/A
Firmicutes ; Clostridia ; Lachnospirales ; Lachnospiraceae ; unclassified_Lachnospiraceae ; NA ; ASV_628	-3.63487	#N/A	-0.0546476	1	3.65781	1	0	1	3.60316	#N/A	-0.0317105	#N/A
Firmicutes ; Clostridia ; Lachnospirales ; Lachnospiraceae ; unclassified_Lachnospiraceae ; NA ; ASV_6292	0	#N/A	0.469964	1	-0.357323	#N/A	-0.501675	#N/A	0	#N/A	0	#N/A
Firmicutes ; Clostridia ; Lachnospirales ; Lachnospiraceae ; unclassified_Lachnospiraceae ; NA ; ASV_6293	0	#N/A	0.469964	1	-0.357323	#N/A	-0.501675	#N/A	0	#N/A	0	#N/A
Firmicutes ; Clostridia ; Lachnospirales ; Lachnospiraceae ; unclassified_Lachnospiraceae ; NA ; ASV_6299	0	#N/A	0.469964	1	-0.357323	#N/A	-0.501675	#N/A	0	#N/A	0	#N/A
Firmicutes ; Clostridia ; Lachnospirales ; Lachnospiraceae ; unclassified_Lachnospiraceae ; NA ; ASV_63	0.399218	0.872935	0.170016	1	-1.34196	1	-0.942741	1	-1.17194	0.666667	-0.772726	0.935485
Firmicutes ; Clostridia ; Lachnospirales ; Lachnospiraceae ; unclassified_Lachnospiraceae ; NA ; ASV_631	-0.0522623	#N/A	0.174561	1	-0.133804	1	-0.186067	1	0.0407561	1	-0.0115062	1
Firmicutes ; Clostridia ; Lachnospirales ; Lachnospiraceae ; unclassified_Lachnospiraceae ; NA ; ASV_6319	0	#N/A	0.469964	1	-0.357323	#N/A	-0.501675	#N/A	0	#N/A	0	#N/A
Firmicutes ; Clostridia ; Lachnospirales ; Lachnospiraceae ; unclassified_Lachnospiraceae ; NA ; ASV_6323	0	#N/A	0.469964	1	-0.357323	1	-0.501675	#N/A	0	#N/A	0	#N/A
Firmicutes ; Clostridia ; Lachnospirales ; Lachnospiraceae ; unclassified_Lachnospiraceae ; NA ; ASV_6325	0	#N/A	0.469964	1	-0.357323	1	-0.501675	#N/A	0	#N/A	0	#N/A
Firmicutes ; Clostridia ; Lachnospirales ; Lachnospiraceae ; unclassified_Lachnospiraceae ; NA ; ASV_6327	0	#N/A	0.469964	1	-0.357323	1	-0.501675	#N/A	0	#N/A	0	#N/A
Firmicutes ; Clostridia ; Lachnospirales ; Lachnospiraceae ; unclassified_Lachnospiraceae ; NA ; ASV_6355	0	#N/A	0.469964	1	-0.357323	1	-0.501675	#N/A	0	#N/A	0	#N/A
Firmicutes ; Clostridia ; Lachnospirales ; Lachnospiraceae ; unclassified_Lachnospiraceae ; NA ; ASV_6356	0	#N/A	0.469964	1	-0.357323	1	-0.501675	#N/A	0	#N/A	0	#N/A
Firmicutes ; Clostridia ; Lachnospirales ; Lachnospiraceae ; unclassified_Lachnospiraceae ; NA ; ASV_6357	0	#N/A	0.469964	1	-0.357323	1	-0.501675	#N/A	0	#N/A	0	#N/A
Firmicutes ; Clostridia ; Lachnospirales ; Lachnospiraceae ; unclassified_Lachnospiraceae ; NA ; ASV_6365	0	#N/A	0.469964	1	-0.357323	1	-0.501675	#N/A	0	#N/A	0	#N/A
Firmicutes ; Clostridia ; Lachnospirales ; Lachnospiraceae ; unclassified_Lachnospiraceae ; NA ; ASV_6392	0	#N/A	0.469964	1	-0.357323	1	-0.501675	#N/A	0	#N/A	0	#N/A
Firmicutes ; Clostridia ; Lachnospirales ; Lachnospiraceae ; unclassified_Lachnospiraceae ; NA ; ASV_6431	0	#N/A	0.469964	1	-0.357323	1	-0.501675	#N/A	0	#N/A	0	#N/A
Firmicutes ; Clostridia ; Lachnospirales ; Lachnospiraceae ; unclassified_Lachnospiraceae ; NA ; ASV_644	2.88876	#N/A	0.91865	1	-0.722324	1	2.16644	1	0.196326	1	3.08509	0.880886
Firmicutes ; Clostridia ; Lachnospirales ; Lachnospiraceae ; unclassified_Lachnospiraceae ; NA ; ASV_649	-2.78572	#N/A	-3.12853	1	2.80866	1	0.0229373	1	-0.319876	#N/A	-3.10559	0.935485
Firmicutes ; Clostridia ; Lachnospirales ; Lachnospiraceae ; unclassified_Lachnospiraceae ; NA ; ASV_6494	0.336543	#N/A	0	1	0	1	0.503832	#N/A	0	#N/A	0.449184	#N/A
Firmicutes ; Clostridia ; Lachnospirales ; Lachnospiraceae ; unclassified_Lachnospiraceae ; NA ; ASV_651	0.163618	#N/A	0.868557	1	-2.14167	1	-1.97806	1	-1.27312	#N/A	-1.1095	1
Firmicutes ; Clostridia ; Lachnospirales ; Lachnospiraceae ; unclassified_Lachnospiraceae ; NA ; ASV_654	-1.33968	#N/A	3.01144	1	-1.22059	1	-2.56026	1	1.79085	#N/A	0.451171	1
Firmicutes ; Clostridia ; Lachnospirales ; Lachnospiraceae ; unclassified_Lachnospiraceae ; NA ; ASV_6544	0.216319	#N/A	0	1	0	#N/A	0.383608	#N/A	0	#N/A	0.32896	#N/A
Firmicutes ; Clostridia ; Lachnospirales ; Lachnospiraceae ; unclassified_Lachnospiraceae ; NA ; ASV_6551	0.216319	#N/A	0	1	0	#N/A	0.383608	#N/A	0	#N/A	0.32896	#N/A
Firmicutes ; Clostridia ; Lachnospirales ; Lachnospiraceae ; unclassified_Lachnospiraceae ; NA ; ASV_6556	0.216319	#N/A	0	1	0	#N/A	0.383608	#N/A	0	#N/A	0.32896	#N/A
Firmicutes ; Clostridia ; Lachnospirales ; Lachnospiraceae ; unclassified_Lachnospiraceae ; NA ; ASV_6565	0.216319	#N/A	0	1	0	#N/A	0.383608	#N/A	0	#N/A	0.32896	#N/A
Firmicutes ; Clostridia ; Lachnospirales ; Lachnospiraceae ; unclassified_Lachnospiraceae ; NA ; ASV_6576	0.216319	#N/A	0	1	0	#N/A	0.383608	#N/A	0	#N/A	0.32896	#N/A
Firmicutes ; Clostridia ; Lachnospirales ; Lachnospiraceae ; unclassified_Lachnospiraceae ; NA ; ASV_66	0.448355	0.658599	-0.888685	1	-0.436439	1	0.0119161	1	-1.32512	0.127814	-0.876769	0.547326
Firmicutes ; Clostridia ; Lachnospirales ; Lachnospiraceae ; unclassified_Lachnospiraceae ; NA ; ASV_6607	0.216319	#N/A	0	1	0	#N/A	0.383608	#N/A	0	#N/A	0.32896	#N/A
Firmicutes ; Clostridia ; Lachnospirales ; Lachnospiraceae ; unclassified_Lachnospiraceae ; NA ; ASV_6627	0.216319	#N/A	0	1	0	#N/A	0.383608	#N/A	0	#N/A	0.32896	#N/A
Firmicutes ; Clostridia ; Lachnospirales ; Lachnospiraceae ; unclassified_Lachnospiraceae ; NA ; ASV_6657	0.216319	#N/A	0	1	0	#N/A	0.383608	#N/A	0	#N/A	0.32896	#N/A
Firmicutes ; Clostridia ; Lachnospirales ; Lachnospiraceae ; unclassified_Lachnospiraceae ; NA ; ASV_6661	0.216319	#N/A	0	1	0	#N/A	0.383608	#N/A	0	#N/A	0.32896	#N/A
Firmicutes ; Clostridia ; Lachnospirales ; Lachnospiraceae ; unclassified_Lachnospiraceae ; NA ; ASV_6662	0.216319	#N/A	0	1	0	#N/A	0.383608	#N/A	0	#N/A	0.32896	#N/A
Firmicutes ; Clostridia ; Lachnospirales ; Lachnospiraceae ; unclassified_Lachnospiraceae ; NA ; ASV_6671	0.216319	#N/A	0	1	0	#N/A	0.383608	#N/A	0	#N/A	0.32896	#N/A
Firmicutes ; Clostridia ; Lachnospirales ; Lachnospiraceae ; unclassified_Lachnospiraceae ; NA ; ASV_673	2.98194	#N/A	-0.0546476	1	0.167288	1	3.14923	1	0.112641	#N/A	3.09458	#N/A
Firmicutes ; Clostridia ; Lachnospirales ; Lachnospiraceae ; unclassified_Lachnospiraceae ; NA ; ASV_6755	0.216319	#N/A	0	1	0	#N/A	0.383608	#N/A	0	#N/A	0.32896	#N/A
Firmicutes ; Clostridia ; Lachnospirales ; Lachnospiraceae ; unclassified_Lachnospiraceae ; NA ; ASV_6769	0.216319	#N/A	0	1	0	#N/A	0.383608	#N/A	0	#N/A	0.32896	#N/A
Firmicutes ; Clostridia ; Lachnospirales ; Lachnospiraceae ; unclassified_Lachnospiraceae ; NA ; ASV_6779	0.216319	#N/A	0	1	0	#N/A	0.383608	#N/A	0	#N/A	0.32896	#N/A
Firmicutes ; Clostridia ; Lachnospirales ; Lachnospiraceae ; unclassified_Lachnospiraceae ; NA ; ASV_6780	0.216319	#N/A	0	1	0	#N/A	0.383608	#N/A	0	#N/A	0.32896	#N/A
Firmicutes ; Clostridia ; Lachnospirales ; Lachnospiraceae ; unclassified_Lachnospiraceae ; NA ; ASV_6783	0.216319	#N/A	0	1	0	#N/A	0.383608	#N/A	0	#N/A	0.32896	#N/A
Firmicutes ; Clostridia ; Lachnospirales ; Lachnospiraceae ; unclassified_Lachnospiraceae ; NA ; ASV_6826	0.216319	#N/A	0	1	0	#N/A	0.383608	#N/A	0	#N/A	0.32896	#N/A
Firmicutes ; Clostridia ; Lachnospirales ; Lachnospiraceae ; unclassified_Lachnospiraceae ; NA ; ASV_6836	0.216319	#N/A	0	1	0	#N/A	0.383608	#N/A	0	#N/A	0.32896	#N/A
Firmicutes ; Clostridia ; Lachnospirales ; Lachnospiraceae ; unclassified_Lachnospiraceae ; NA ; ASV_6838	0.216319	#N/A	0	1	0	#N/A	0.383608	#N/A	0	#N/A	0.32896	#N/A
Firmicutes ; Clostridia ; Lachnospirales ; Lachnospiraceae ; unclassified_Lachnospiraceae ; NA ; ASV_684	-0.144351	#N/A	-3.70718	1	0	1	0.0229371	1	-3.53989	#N/A	-3.68424	#N/A
Firmicutes ; Clostridia ; Lachnospirales ; Lachnospiraceae ; unclassified_Lachnospiraceae ; NA ; ASV_6848	0.216319	#N/A	0	1	0	#N/A	0.383608	#N/A	0	#N/A	0.32896	#N/A
Firmicutes ; Clostridia ; Lachnospirales ; Lachnospiraceae ; unclassified_Lachnospiraceae ; NA ; ASV_6853	0.216319	#N/A	0	1	0	#N/A	0.383608	#N/A	0	#N/A	0.32896	#N/A
Firmicutes ; Clostridia ; Lachnospirales ; Lachnospiraceae ; unclassified_Lachnospiraceae ; NA ; ASV_6898	0.216319	#N/A	0	1	0	1	0.383608	#N/A	0	#N/A	0.32896	#N/A
Firmicutes ; Clostridia ; Lachnospirales ; Lachnospiraceae ; unclassified_Lachnospiraceae ; NA ; ASV_69	2.53255	0.0721387	-1.07814	1	-1.30734	1	1.22521	1	-2.38548	0.197782	0.147064	1
Firmicutes ; Clostridia ; Lachnospirales ; Lachnospiraceae ; unclassified_Lachnospiraceae ; NA ; ASV_690	-3.75572	#N/A	1.42177	1	2.30224	1	-1.45348	1	3.72401	#N/A	-0.0317105	1
Firmicutes ; Clostridia ; Lachnospirales ; Lachnospiraceae ; unclassified_Lachnospiraceae ; NA ; ASV_6914	0.216319	#N/A	0	1	0	#N/A	0.383608	#N/A	0	#N/A	0.32896	#N/A
Firmicutes ; Clostridia ; Lachnospirales ; Lachnospiraceae ; unclassified_Lachnospiraceae ; NA ; ASV_6952	0.216319	#N/A	0	1	0	#N/A	0.383608	#N/A	0	#N/A	0.32896	#N/A
Firmicutes ; Clostridia ; Lachnospirales ; Lachnospiraceae ; unclassified_Lachnospiraceae ; NA ; ASV_696	1.74545	#N/A	-0.775989	1	0	1	1.91274	1	-0.608701	#N/A	1.13675	#N/A
Firmicutes ; Clostridia ; Lachnospirales ; Lachnospiraceae ; unclassified_Lachnospiraceae ; NA ; ASV_6974	0.216319	#N/A	0	1	0	#N/A	0.383608	#N/A	0	#N/A	0.32896	#N/A
Firmicutes ; Clostridia ; Lachnospirales ; Lachnospiraceae ; unclassified_Lachnospiraceae ; NA ; ASV_698	2.23782	#N/A	0.504007	1	-1.85317	1	0.384652	1	-1.34916	#N/A	0.888659	1
Firmicutes ; Clostridia ; Lachnospirales ; Lachnospiraceae ; unclassified_Lachnospiraceae ; NA ; ASV_701	-1.30119	#N/A	-2.39885	1	1.32413	1	0	1	-1.07472	#N/A	-2.37591	#N/A
Firmicutes ; Clostridia ; Lachnospirales ; Lachnospiraceae ; unclassified_Lachnospiraceae ; NA ; ASV_7018	0.216319	#N/A	0	1	0	#N/A	0.383608	#N/A	0	#N/A	0.32896	#N/A
Firmicutes ; Clostridia ; Lachnospirales ; Lachnospiraceae ; unclassified_Lachnospiraceae ; NA ; ASV_7022	0.216319	#N/A	0	1	0	#N/A	0.383608	#N/A	0	#N/A	0.32896	#N/A
Firmicutes ; Clostridia ; Lachnospirales ; Lachnospiraceae ; unclassified_Lachnospiraceae ; NA ; ASV_7023	0.216319	#N/A	0	1	0	#N/A	0.383608	#N/A	0	#N/A	0.32896	#N/A
Firmicutes ; Clostridia ; Lachnospirales ; Lachnospiraceae ; unclassified_Lachnospiraceae ; NA ; ASV_7030	0.216319	#N/A	0	1	0	#N/A	0.383608	#N/A	0	#N/A	0.32896	#N/A
Firmicutes ; Clostridia ; Lachnospirales ; Lachnospiraceae ; unclassified_Lachnospiraceae ; NA ; ASV_7037	0.216319	#N/A	0	1	0	#N/A	0.383608	#N/A	0	#N/A	0.32896	#N/A
Firmicutes ; Clostridia ; Lachnospirales ; Lachnospiraceae ; unclassified_Lachnospiraceae ; NA ; ASV_704	0	#N/A	-4.76804	1	0	1	0	1	-4.60075	0.669799	-4.7451	0.865961
Firmicutes ; Clostridia ; Lachnospirales ; Lachnospiraceae ; unclassified_Lachnospiraceae ; NA ; ASV_7041	0.216319	#N/A	0	1	0	#N/A	0.383608	#N/A	0	#N/A	0.32896	#N/A
Firmicutes ; Clostridia ; Lachnospirales ; Lachnospiraceae ; unclassified_Lachnospiraceae ; NA ; ASV_7081	-0.520703	#N/A	0	1	0.54364	#N/A	0	#N/A	0.488993	#N/A	0	#N/A
Firmicutes ; Clostridia ; Lachnospirales ; Lachnospiraceae ; unclassified_Lachnospiraceae ; NA ; ASV_7089	-0.520703	#N/A	0	1	0.54364	#N/A	0	#N/A	0.488993	#N/A	0	#N/A
Firmicutes ; Clostridia ; Lachnospirales ; Lachnospiraceae ; unclassified_Lachnospiraceae ; NA ; ASV_7099	-0.520703	#N/A	0	1	0.54364	#N/A	0	#N/A	0.488993	#N/A	0	#N/A
Firmicutes ; Clostridia ; Lachnospirales ; Lachnospiraceae ; unclassified_Lachnospiraceae ; NA ; ASV_71	1.84588	0.0893905	-0.537934	1	-0.952061	1	0.89382	1	-1.48999	0.376575	0.355886	1
Firmicutes ; Clostridia ; Lachnospirales ; Lachnospiraceae ; unclassified_Lachnospiraceae ; NA ; ASV_7102	-0.520703	#N/A	0	1	0.54364	#N/A	0	#N/A	0.488993	#N/A	0	#N/A
Firmicutes ; Clostridia ; Lachnospirales ; Lachnospiraceae ; unclassified_Lachnospiraceae ; NA ; ASV_7109	-0.520703	#N/A	0	1	0.54364	#N/A	0	#N/A	0.488993	#N/A	0	#N/A
Firmicutes ; Clostridia ; Lachnospirales ; Lachnospiraceae ; unclassified_Lachnospiraceae ; NA ; ASV_723	0	#N/A	0	#N/A	0	#N/A	0	#N/A	0	#N/A	0	#N/A
Firmicutes ; Clostridia ; Lachnospirales ; Lachnospiraceae ; unclassified_Lachnospiraceae ; NA ; ASV_7232	-0.520703	#N/A	0	1	0.54364	#N/A	0	#N/A	0.488993	#N/A	0	#N/A
Firmicutes ; Clostridia ; Lachnospirales ; Lachnospiraceae ; unclassified_Lachnospiraceae ; NA ; ASV_7236	-0.520703	#N/A	0	1	0.54364	#N/A	0	#N/A	0.488993	#N/A	0	#N/A
Firmicutes ; Clostridia ; Lachnospirales ; Lachnospiraceae ; unclassified_Lachnospiraceae ; NA ; ASV_7237	-0.520703	#N/A	0	1	0.54364	#N/A	0	#N/A	0.488993	#N/A	0	#N/A
Firmicutes ; Clostridia ; Lachnospirales ; Lachnospiraceae ; unclassified_Lachnospiraceae ; NA ; ASV_7246	-0.520703	#N/A	0	1	0.54364	#N/A	0	#N/A	0.488993	#N/A	0	#N/A
Firmicutes ; Clostridia ; Lachnospirales ; Lachnospiraceae ; unclassified_Lachnospiraceae ; NA ; ASV_7247	-0.520703	#N/A	0	1	0.54364	#N/A	0	#N/A	0.488993	#N/A	0	#N/A
Firmicutes ; Clostridia ; Lachnospirales ; Lachnospiraceae ; unclassified_Lachnospiraceae ; NA ; ASV_7253	-0.520703	#N/A	0	1	0.54364	1	0	#N/A	0.488993	#N/A	0	#N/A
Firmicutes ; Clostridia ; Lachnospirales ; Lachnospiraceae ; unclassified_Lachnospiraceae ; NA ; ASV_727	-0.144351	#N/A	0.338811	1	-0.22617	#N/A	-0.370522	#N/A	0	#N/A	-0.0317105	#N/A
Firmicutes ; Clostridia ; Lachnospirales ; Lachnospiraceae ; unclassified_Lachnospiraceae ; NA ; ASV_730	2.93895	#N/A	-1.73612	1	0	1	3.10624	1	-1.56883	#N/A	1.37012	#N/A
Firmicutes ; Clostridia ; Lachnospirales ; Lachnospiraceae ; unclassified_Lachnospiraceae ; NA ; ASV_7347	-0.520703	#N/A	0	1	0.54364	#N/A	0	#N/A	0.488993	#N/A	0	#N/A
Firmicutes ; Clostridia ; Lachnospirales ; Lachnospiraceae ; unclassified_Lachnospiraceae ; NA ; ASV_7408	-0.520703	#N/A	0	1	0.54364	#N/A	0	#N/A	0.488993	#N/A	0	#N/A
Firmicutes ; Clostridia ; Lachnospirales ; Lachnospiraceae ; unclassified_Lachnospiraceae ; NA ; ASV_7463	-0.520703	#N/A	0	1	0.54364	#N/A	0	#N/A	0.488993	#N/A	0	#N/A
Firmicutes ; Clostridia ; Lachnospirales ; Lachnospiraceae ; unclassified_Lachnospiraceae ; NA ; ASV_7528	-0.520703	#N/A	0	1	0.54364	#N/A	0	#N/A	0.488993	#N/A	0	#N/A
Firmicutes ; Clostridia ; Lachnospirales ; Lachnospiraceae ; unclassified_Lachnospiraceae ; NA ; ASV_7535	-0.520703	#N/A	0	1	0.54364	#N/A	0	#N/A	0.488993	#N/A	0	#N/A
Firmicutes ; Clostridia ; Lachnospirales ; Lachnospiraceae ; unclassified_Lachnospiraceae ; NA ; ASV_7548	-0.520703	#N/A	0	1	0.54364	#N/A	0	#N/A	0.488993	#N/A	0	#N/A
Firmicutes ; Clostridia ; Lachnospirales ; Lachnospiraceae ; unclassified_Lachnospiraceae ; NA ; ASV_7550	-0.520703	#N/A	0	1	0.54364	#N/A	0	#N/A	0.488993	#N/A	0	#N/A
Firmicutes ; Clostridia ; Lachnospirales ; Lachnospiraceae ; unclassified_Lachnospiraceae ; NA ; ASV_7558	-0.520703	#N/A	0	1	0.54364	#N/A	0	#N/A	0.488993	#N/A	0	#N/A
Firmicutes ; Clostridia ; Lachnospirales ; Lachnospiraceae ; unclassified_Lachnospiraceae ; NA ; ASV_756	-0.728575	#N/A	-0.655766	1	1.83553	1	1.10696	1	1.17977	#N/A	0.451191	#N/A
Firmicutes ; Clostridia ; Lachnospirales ; Lachnospiraceae ; unclassified_Lachnospiraceae ; NA ; ASV_7582	-0.520703	#N/A	0	1	0.54364	#N/A	0	#N/A	0.488993	#N/A	0	#N/A
Firmicutes ; Clostridia ; Lachnospirales ; Lachnospiraceae ; unclassified_Lachnospiraceae ; NA ; ASV_7587	-0.520703	#N/A	0	1	0.54364	#N/A	0	#N/A	0.488993	#N/A	0	#N/A
Firmicutes ; Clostridia ; Lachnospirales ; Lachnospiraceae ; unclassified_Lachnospiraceae ; NA ; ASV_759	1.08564	#N/A	2.05098	1	-3.44063	1	-2.35498	1	-1.38965	#N/A	-0.30401	1
Firmicutes ; Clostridia ; Lachnospirales ; Lachnospiraceae ; unclassified_Lachnospiraceae ; NA ; ASV_7607	-0.520703	#N/A	0	1	0.54364	1	0	#N/A	0.488993	#N/A	0	#N/A
Firmicutes ; Clostridia ; Lachnospirales ; Lachnospiraceae ; unclassified_Lachnospiraceae ; NA ; ASV_7641	-0.520703	#N/A	0	1	0.54364	#N/A	0	#N/A	0.488993	#N/A	0	#N/A
Firmicutes ; Clostridia ; Lachnospirales ; Lachnospiraceae ; unclassified_Lachnospiraceae ; NA ; ASV_7683	-0.520703	#N/A	0	1	0.54364	1	0	#N/A	0.488993	#N/A	0	#N/A
Firmicutes ; Clostridia ; Lachnospirales ; Lachnospiraceae ; unclassified_Lachnospiraceae ; NA ; ASV_7723	-0.520703	#N/A	0	1	0.54364	#N/A	0	#N/A	0.488993	#N/A	0	#N/A
Firmicutes ; Clostridia ; Lachnospirales ; Lachnospiraceae ; unclassified_Lachnospiraceae ; NA ; ASV_7736	-0.520703	#N/A	0	1	0.54364	#N/A	0	#N/A	0.488993	#N/A	0	#N/A
Firmicutes ; Clostridia ; Lachnospirales ; Lachnospiraceae ; unclassified_Lachnospiraceae ; NA ; ASV_7782	0.216319	#N/A	0	1	0	#N/A	0.383608	#N/A	0	#N/A	0.32896	#N/A
Firmicutes ; Clostridia ; Lachnospirales ; Lachnospiraceae ; unclassified_Lachnospiraceae ; NA ; ASV_779	-4.69839	#N/A	-0.0546476	1	4.72133	1	0.0229371	1	4.66668	#N/A	0	1
Firmicutes ; Clostridia ; Lachnospirales ; Lachnospiraceae ; unclassified_Lachnospiraceae ; NA ; ASV_780	0	#N/A	0	#N/A	0	#N/A	0	#N/A	0	#N/A	0	#N/A
Firmicutes ; Clostridia ; Lachnospirales ; Lachnospiraceae ; unclassified_Lachnospiraceae ; NA ; ASV_7802	0.216319	#N/A	0	1	0	#N/A	0.383608	#N/A	0	#N/A	0.32896	#N/A
Firmicutes ; Clostridia ; Lachnospirales ; Lachnospiraceae ; unclassified_Lachnospiraceae ; NA ; ASV_7804	0.216319	#N/A	0	1	0	#N/A	0.383608	#N/A	0	#N/A	0.32896	#N/A
Firmicutes ; Clostridia ; Lachnospirales ; Lachnospiraceae ; unclassified_Lachnospiraceae ; NA ; ASV_7806	0.216319	#N/A	0	1	0	#N/A	0.383608	#N/A	0	#N/A	0.32896	#N/A
Firmicutes ; Clostridia ; Lachnospirales ; Lachnospiraceae ; unclassified_Lachnospiraceae ; NA ; ASV_7811	0.216319	#N/A	0	1	0	#N/A	0.383608	#N/A	0	#N/A	0.32896	#N/A
Firmicutes ; Clostridia ; Lachnospirales ; Lachnospiraceae ; unclassified_Lachnospiraceae ; NA ; ASV_7812	0.216319	#N/A	0	1	0	#N/A	0.383608	#N/A	0	#N/A	0.32896	#N/A
Firmicutes ; Clostridia ; Lachnospirales ; Lachnospiraceae ; unclassified_Lachnospiraceae ; NA ; ASV_7820	0.216319	#N/A	0	1	0	#N/A	0.383608	#N/A	0	#N/A	0.32896	#N/A
Firmicutes ; Clostridia ; Lachnospirales ; Lachnospiraceae ; unclassified_Lachnospiraceae ; NA ; ASV_7822	0.216319	#N/A	0	1	0	#N/A	0.383608	#N/A	0	#N/A	0.32896	#N/A
Firmicutes ; Clostridia ; Lachnospirales ; Lachnospiraceae ; unclassified_Lachnospiraceae ; NA ; ASV_7867	0.216319	#N/A	0	1	0	#N/A	0.383608	#N/A	0	#N/A	0.32896	#N/A
Firmicutes ; Clostridia ; Lachnospirales ; Lachnospiraceae ; unclassified_Lachnospiraceae ; NA ; ASV_7869	0.216319	#N/A	0	1	0	#N/A	0.383608	#N/A	0	#N/A	0.32896	#N/A
Firmicutes ; Clostridia ; Lachnospirales ; Lachnospiraceae ; unclassified_Lachnospiraceae ; NA ; ASV_7883	0.216319	#N/A	0	1	0	#N/A	0.383608	#N/A	0	#N/A	0.32896	#N/A
Firmicutes ; Clostridia ; Lachnospirales ; Lachnospiraceae ; unclassified_Lachnospiraceae ; NA ; ASV_7885	0.216319	#N/A	0	1	0	#N/A	0.383608	#N/A	0	#N/A	0.32896	#N/A
Firmicutes ; Clostridia ; Lachnospirales ; Lachnospiraceae ; unclassified_Lachnospiraceae ; NA ; ASV_7888	0.216319	#N/A	0	1	0	#N/A	0.383608	#N/A	0	#N/A	0.32896	#N/A
Firmicutes ; Clostridia ; Lachnospirales ; Lachnospiraceae ; unclassified_Lachnospiraceae ; NA ; ASV_7933	0	#N/A	-0.415318	1	0	#N/A	0	#N/A	-0.24803	#N/A	-0.392381	#N/A
Firmicutes ; Clostridia ; Lachnospirales ; Lachnospiraceae ; unclassified_Lachnospiraceae ; NA ; ASV_7955	0	#N/A	-0.415318	1	0	#N/A	0	#N/A	-0.24803	#N/A	-0.392381	#N/A
Firmicutes ; Clostridia ; Lachnospirales ; Lachnospiraceae ; unclassified_Lachnospiraceae ; NA ; ASV_797	-0.144351	#N/A	3.51291	1	-3.40027	1	-3.54462	1	0.112641	#N/A	-0.0317105	#N/A
Firmicutes ; Clostridia ; Lachnospirales ; Lachnospiraceae ; unclassified_Lachnospiraceae ; NA ; ASV_7981	0	#N/A	-0.415318	1	0	#N/A	0	#N/A	-0.24803	#N/A	-0.392381	#N/A
Firmicutes ; Clostridia ; Lachnospirales ; Lachnospiraceae ; unclassified_Lachnospiraceae ; NA ; ASV_7983	0	#N/A	-0.415318	1	0	#N/A	0	#N/A	-0.24803	#N/A	-0.392381	#N/A
Firmicutes ; Clostridia ; Lachnospirales ; Lachnospiraceae ; unclassified_Lachnospiraceae ; NA ; ASV_7987	0	#N/A	-0.415318	1	0	#N/A	0	#N/A	-0.24803	#N/A	-0.392381	#N/A
Firmicutes ; Clostridia ; Lachnospirales ; Lachnospiraceae ; unclassified_Lachnospiraceae ; NA ; ASV_7993	0	#N/A	-0.415318	1	0	#N/A	0	#N/A	-0.24803	#N/A	-0.392381	#N/A
Firmicutes ; Clostridia ; Lachnospirales ; Lachnospiraceae ; unclassified_Lachnospiraceae ; NA ; ASV_80	0.522671	0.707455	-0.404429	1	0.642082	1	1.16475	1	0.237653	0.936541	0.760324	0.902747
Firmicutes ; Clostridia ; Lachnospirales ; Lachnospiraceae ; unclassified_Lachnospiraceae ; NA ; ASV_800	1.57957	#N/A	1.80418	1	-1.55545	1	0.0241197	1	0.24873	#N/A	1.8283	0.963913
Firmicutes ; Clostridia ; Lachnospirales ; Lachnospiraceae ; unclassified_Lachnospiraceae ; NA ; ASV_8001	0	#N/A	-0.415318	1	0	#N/A	0	#N/A	-0.24803	#N/A	-0.392381	#N/A
Firmicutes ; Clostridia ; Lachnospirales ; Lachnospiraceae ; unclassified_Lachnospiraceae ; NA ; ASV_8005	0	#N/A	-0.415318	1	0	#N/A	0	#N/A	-0.24803	#N/A	-0.392381	#N/A
Firmicutes ; Clostridia ; Lachnospirales ; Lachnospiraceae ; unclassified_Lachnospiraceae ; NA ; ASV_802	0	#N/A	0	#N/A	0	#N/A	0	#N/A	0	#N/A	0	#N/A
Firmicutes ; Clostridia ; Lachnospirales ; Lachnospiraceae ; unclassified_Lachnospiraceae ; NA ; ASV_8042	0	#N/A	-0.415318	1	0	#N/A	0	#N/A	-0.24803	#N/A	-0.392381	#N/A
Firmicutes ; Clostridia ; Lachnospirales ; Lachnospiraceae ; unclassified_Lachnospiraceae ; NA ; ASV_806	3.33134	#N/A	-0.0546476	1	0	1	3.49863	1	0.112641	#N/A	3.44399	#N/A
Firmicutes ; Clostridia ; Lachnospirales ; Lachnospiraceae ; unclassified_Lachnospiraceae ; NA ; ASV_8063	0	#N/A	-0.415318	1	0	1	0	#N/A	-0.24803	#N/A	-0.392381	#N/A
Firmicutes ; Clostridia ; Lachnospirales ; Lachnospiraceae ; unclassified_Lachnospiraceae ; NA ; ASV_8064	0	#N/A	-0.415318	1	0	1	0	#N/A	-0.24803	#N/A	-0.392381	#N/A
Firmicutes ; Clostridia ; Lachnospirales ; Lachnospiraceae ; unclassified_Lachnospiraceae ; NA ; ASV_8118	0	#N/A	-0.415318	1	0	1	0	#N/A	-0.24803	#N/A	-0.392381	#N/A
Firmicutes ; Clostridia ; Lachnospirales ; Lachnospiraceae ; unclassified_Lachnospiraceae ; NA ; ASV_8122	0	#N/A	-0.415318	1	0	1	0	#N/A	-0.24803	#N/A	-0.392381	#N/A
Firmicutes ; Clostridia ; Lachnospirales ; Lachnospiraceae ; unclassified_Lachnospiraceae ; NA ; ASV_8124	0	#N/A	-0.415318	1	0	1	0	#N/A	-0.24803	#N/A	-0.392381	#N/A
Firmicutes ; Clostridia ; Lachnospirales ; Lachnospiraceae ; unclassified_Lachnospiraceae ; NA ; ASV_8125	0	#N/A	-0.415318	1	0	1	0	#N/A	-0.24803	#N/A	-0.392381	#N/A
Firmicutes ; Clostridia ; Lachnospirales ; Lachnospiraceae ; unclassified_Lachnospiraceae ; NA ; ASV_8135	0	#N/A	-0.415318	1	0	#N/A	0	#N/A	-0.24803	#N/A	-0.392381	#N/A
Firmicutes ; Clostridia ; Lachnospirales ; Lachnospiraceae ; unclassified_Lachnospiraceae ; NA ; ASV_8158	0	#N/A	-0.415318	1	0	#N/A	0	#N/A	-0.24803	#N/A	-0.392381	#N/A
Firmicutes ; Clostridia ; Lachnospirales ; Lachnospiraceae ; unclassified_Lachnospiraceae ; NA ; ASV_8165	0	#N/A	-0.415318	1	0	#N/A	0	#N/A	-0.24803	#N/A	-0.392381	#N/A
Firmicutes ; Clostridia ; Lachnospirales ; Lachnospiraceae ; unclassified_Lachnospiraceae ; NA ; ASV_8166	0	#N/A	-0.415318	1	0	#N/A	0	#N/A	-0.24803	#N/A	-0.392381	#N/A
Firmicutes ; Clostridia ; Lachnospirales ; Lachnospiraceae ; unclassified_Lachnospiraceae ; NA ; ASV_8167	0	#N/A	-0.415318	1	0	#N/A	0	#N/A	-0.24803	#N/A	-0.392381	#N/A
Firmicutes ; Clostridia ; Lachnospirales ; Lachnospiraceae ; unclassified_Lachnospiraceae ; NA ; ASV_817	0	#N/A	-1.15616	1	0	1	0	1	-0.988874	#N/A	-1.13323	#N/A
Firmicutes ; Clostridia ; Lachnospirales ; Lachnospiraceae ; unclassified_Lachnospiraceae ; NA ; ASV_8176	0	#N/A	-0.415318	1	0	#N/A	0	#N/A	-0.24803	#N/A	-0.392381	#N/A
Firmicutes ; Clostridia ; Lachnospirales ; Lachnospiraceae ; unclassified_Lachnospiraceae ; NA ; ASV_8181	0	#N/A	-0.415318	1	0	#N/A	0	#N/A	-0.24803	#N/A	-0.392381	#N/A
Firmicutes ; Clostridia ; Lachnospirales ; Lachnospiraceae ; unclassified_Lachnospiraceae ; NA ; ASV_821	0.697217	#N/A	-2.02624	1	-0.226171	1	0.471046	1	-2.25241	#N/A	-1.55519	#N/A
Firmicutes ; Clostridia ; Lachnospirales ; Lachnospiraceae ; unclassified_Lachnospiraceae ; NA ; ASV_8214	0	#N/A	-0.415318	1	0	1	0	#N/A	-0.24803	#N/A	-0.392381	#N/A
Firmicutes ; Clostridia ; Lachnospirales ; Lachnospiraceae ; unclassified_Lachnospiraceae ; NA ; ASV_8216	0	#N/A	-0.415318	1	0	#N/A	0	#N/A	-0.24803	#N/A	-0.392381	#N/A
Firmicutes ; Clostridia ; Lachnospirales ; Lachnospiraceae ; unclassified_Lachnospiraceae ; NA ; ASV_8230	0	#N/A	-0.415318	1	0	#N/A	0	#N/A	-0.24803	#N/A	-0.392381	#N/A
Firmicutes ; Clostridia ; Lachnospirales ; Lachnospiraceae ; unclassified_Lachnospiraceae ; NA ; ASV_8289	0	#N/A	-0.415318	1	0	#N/A	0	#N/A	-0.24803	#N/A	-0.392381	#N/A
Firmicutes ; Clostridia ; Lachnospirales ; Lachnospiraceae ; unclassified_Lachnospiraceae ; NA ; ASV_829	2.50345	#N/A	-1.02453	1	0	1	2.67073	1	-0.857244	#N/A	1.6462	#N/A
Firmicutes ; Clostridia ; Lachnospirales ; Lachnospiraceae ; unclassified_Lachnospiraceae ; NA ; ASV_8300	0	#N/A	-0.415318	1	0	#N/A	0	#N/A	-0.24803	#N/A	-0.392381	#N/A
Firmicutes ; Clostridia ; Lachnospirales ; Lachnospiraceae ; unclassified_Lachnospiraceae ; NA ; ASV_832	0	#N/A	0	#N/A	0	#N/A	0	#N/A	0	#N/A	0	#N/A
Firmicutes ; Clostridia ; Lachnospirales ; Lachnospiraceae ; unclassified_Lachnospiraceae ; NA ; ASV_8346	0	#N/A	-0.415318	1	0	#N/A	0	#N/A	-0.24803	#N/A	-0.392381	#N/A
Firmicutes ; Clostridia ; Lachnospirales ; Lachnospiraceae ; unclassified_Lachnospiraceae ; NA ; ASV_835	0	#N/A	-2.20863	1	0	1	0	1	-2.04134	#N/A	-2.18569	#N/A
Firmicutes ; Clostridia ; Lachnospirales ; Lachnospiraceae ; unclassified_Lachnospiraceae ; NA ; ASV_8353	0	#N/A	-0.415318	1	0	#N/A	0	#N/A	-0.24803	#N/A	-0.392381	#N/A
Firmicutes ; Clostridia ; Lachnospirales ; Lachnospiraceae ; unclassified_Lachnospiraceae ; NA ; ASV_8355	0	#N/A	-0.415318	1	0	#N/A	0	#N/A	-0.24803	#N/A	-0.392381	#N/A
Firmicutes ; Clostridia ; Lachnospirales ; Lachnospiraceae ; unclassified_Lachnospiraceae ; NA ; ASV_8363	0	#N/A	-0.415318	1	0	#N/A	0	#N/A	-0.24803	#N/A	-0.392381	#N/A
Firmicutes ; Clostridia ; Lachnospirales ; Lachnospiraceae ; unclassified_Lachnospiraceae ; NA ; ASV_839	4.10877	#N/A	0	1	0	1	4.27606	1	0	#N/A	4.22141	0.88146
Firmicutes ; Clostridia ; Lachnospirales ; Lachnospiraceae ; unclassified_Lachnospiraceae ; NA ; ASV_843	0	#N/A	0	#N/A	0	#N/A	0	#N/A	0	#N/A	0	#N/A
Firmicutes ; Clostridia ; Lachnospirales ; Lachnospiraceae ; unclassified_Lachnospiraceae ; NA ; ASV_844	0	#N/A	0	#N/A	0	#N/A	0	#N/A	0	#N/A	0	#N/A
Firmicutes ; Clostridia ; Lachnospirales ; Lachnospiraceae ; unclassified_Lachnospiraceae ; NA ; ASV_8455	0	#N/A	-0.415318	1	0	#N/A	0	#N/A	-0.24803	#N/A	-0.392381	#N/A
Firmicutes ; Clostridia ; Lachnospirales ; Lachnospiraceae ; unclassified_Lachnospiraceae ; NA ; ASV_8473	0	#N/A	-0.415318	1	0	#N/A	0	#N/A	-0.24803	#N/A	-0.392381	#N/A
Firmicutes ; Clostridia ; Lachnospirales ; Lachnospiraceae ; unclassified_Lachnospiraceae ; NA ; ASV_8479	0	#N/A	-0.415318	1	0	#N/A	0	#N/A	-0.24803	#N/A	-0.392381	#N/A
Firmicutes ; Clostridia ; Lachnospirales ; Lachnospiraceae ; unclassified_Lachnospiraceae ; NA ; ASV_8480	0	#N/A	-0.415318	1	0	#N/A	0	#N/A	-0.24803	#N/A	-0.392381	#N/A
Firmicutes ; Clostridia ; Lachnospirales ; Lachnospiraceae ; unclassified_Lachnospiraceae ; NA ; ASV_8520	0	#N/A	-0.415318	1	0	#N/A	0	#N/A	-0.24803	#N/A	-0.392381	#N/A
Firmicutes ; Clostridia ; Lachnospirales ; Lachnospiraceae ; unclassified_Lachnospiraceae ; NA ; ASV_8525	0	#N/A	-0.415318	1	0	#N/A	0	#N/A	-0.24803	#N/A	-0.392381	#N/A
Firmicutes ; Clostridia ; Lachnospirales ; Lachnospiraceae ; unclassified_Lachnospiraceae ; NA ; ASV_8526	0	#N/A	-0.415318	1	0	#N/A	0	#N/A	-0.24803	#N/A	-0.392381	#N/A
Firmicutes ; Clostridia ; Lachnospirales ; Lachnospiraceae ; unclassified_Lachnospiraceae ; NA ; ASV_8530	0	#N/A	-0.415318	1	0	#N/A	0	#N/A	-0.24803	#N/A	-0.392381	#N/A
Firmicutes ; Clostridia ; Lachnospirales ; Lachnospiraceae ; unclassified_Lachnospiraceae ; NA ; ASV_8534	0	#N/A	-0.415318	1	0	#N/A	0	#N/A	-0.24803	#N/A	-0.392381	#N/A
Firmicutes ; Clostridia ; Lachnospirales ; Lachnospiraceae ; unclassified_Lachnospiraceae ; NA ; ASV_8536	0	#N/A	-0.415318	1	0	#N/A	0	#N/A	-0.24803	#N/A	-0.392381	#N/A
Firmicutes ; Clostridia ; Lachnospirales ; Lachnospiraceae ; unclassified_Lachnospiraceae ; NA ; ASV_854	0	#N/A	0	#N/A	0	#N/A	0	#N/A	0	#N/A	0	#N/A
Firmicutes ; Clostridia ; Lachnospirales ; Lachnospiraceae ; unclassified_Lachnospiraceae ; NA ; ASV_8543	0	#N/A	-0.415318	1	0	#N/A	0	#N/A	-0.24803	#N/A	-0.392381	#N/A
Firmicutes ; Clostridia ; Lachnospirales ; Lachnospiraceae ; unclassified_Lachnospiraceae ; NA ; ASV_855	-2.22206	#N/A	1.57216	1	0.732353	1	-1.4897	1	2.30451	#N/A	0.0824556	1
Firmicutes ; Clostridia ; Lachnospirales ; Lachnospiraceae ; unclassified_Lachnospiraceae ; NA ; ASV_856	0.336543	#N/A	-3.44705	1	0.167288	1	0.503832	1	-3.27976	#N/A	-2.94322	#N/A
Firmicutes ; Clostridia ; Lachnospirales ; Lachnospiraceae ; unclassified_Lachnospiraceae ; NA ; ASV_859	0	#N/A	0	#N/A	0	#N/A	0	#N/A	0	#N/A	0	#N/A
Firmicutes ; Clostridia ; Lachnospirales ; Lachnospiraceae ; unclassified_Lachnospiraceae ; NA ; ASV_8594	0	#N/A	0.338811	1	-0.22617	#N/A	-0.370522	#N/A	0	#N/A	0	#N/A
Firmicutes ; Clostridia ; Lachnospirales ; Lachnospiraceae ; unclassified_Lachnospiraceae ; NA ; ASV_8682	0	#N/A	0.338811	1	-0.22617	1	-0.370522	#N/A	0	#N/A	0	#N/A
Firmicutes ; Clostridia ; Lachnospirales ; Lachnospiraceae ; unclassified_Lachnospiraceae ; NA ; ASV_8700	0	#N/A	0.338811	1	-0.22617	#N/A	-0.370522	#N/A	0	#N/A	0	#N/A
Firmicutes ; Clostridia ; Lachnospirales ; Lachnospiraceae ; unclassified_Lachnospiraceae ; NA ; ASV_8710	0	#N/A	0.338811	1	-0.22617	#N/A	-0.370522	#N/A	0	#N/A	0	#N/A
Firmicutes ; Clostridia ; Lachnospirales ; Lachnospiraceae ; unclassified_Lachnospiraceae ; NA ; ASV_8771	0	#N/A	0.338811	1	-0.22617	#N/A	-0.370522	#N/A	0	#N/A	0	#N/A
Firmicutes ; Clostridia ; Lachnospirales ; Lachnospiraceae ; unclassified_Lachnospiraceae ; NA ; ASV_8772	0	#N/A	0.338811	1	-0.22617	#N/A	-0.370522	#N/A	0	#N/A	0	#N/A
Firmicutes ; Clostridia ; Lachnospirales ; Lachnospiraceae ; unclassified_Lachnospiraceae ; NA ; ASV_8775	0	#N/A	0.338811	1	-0.22617	#N/A	-0.370522	#N/A	0	#N/A	0	#N/A
Firmicutes ; Clostridia ; Lachnospirales ; Lachnospiraceae ; unclassified_Lachnospiraceae ; NA ; ASV_878	0	#N/A	0	#N/A	0	#N/A	0	#N/A	0	#N/A	0	#N/A
Firmicutes ; Clostridia ; Lachnospirales ; Lachnospiraceae ; unclassified_Lachnospiraceae ; NA ; ASV_8789	0	#N/A	0.338811	1	-0.22617	#N/A	-0.370522	#N/A	0	#N/A	0	#N/A
Firmicutes ; Clostridia ; Lachnospirales ; Lachnospiraceae ; unclassified_Lachnospiraceae ; NA ; ASV_8793	0	#N/A	0.338811	1	-0.22617	#N/A	-0.370522	#N/A	0	#N/A	0	#N/A
Firmicutes ; Clostridia ; Lachnospirales ; Lachnospiraceae ; unclassified_Lachnospiraceae ; NA ; ASV_8794	0	#N/A	0.338811	1	-0.22617	#N/A	-0.370522	#N/A	0	#N/A	0	#N/A
Firmicutes ; Clostridia ; Lachnospirales ; Lachnospiraceae ; unclassified_Lachnospiraceae ; NA ; ASV_8850	0	#N/A	0.338811	1	-0.22617	#N/A	-0.370522	#N/A	0	#N/A	0	#N/A
Firmicutes ; Clostridia ; Lachnospirales ; Lachnospiraceae ; unclassified_Lachnospiraceae ; NA ; ASV_8862	0	#N/A	0.338811	1	-0.22617	#N/A	-0.370522	#N/A	0	#N/A	0	#N/A
Firmicutes ; Clostridia ; Lachnospirales ; Lachnospiraceae ; unclassified_Lachnospiraceae ; NA ; ASV_8873	0	#N/A	0.338811	1	-0.22617	#N/A	-0.370522	#N/A	0	#N/A	0	#N/A
Firmicutes ; Clostridia ; Lachnospirales ; Lachnospiraceae ; unclassified_Lachnospiraceae ; NA ; ASV_8905	0	#N/A	0.338811	1	-0.22617	#N/A	-0.370522	#N/A	0	#N/A	0	#N/A
Firmicutes ; Clostridia ; Lachnospirales ; Lachnospiraceae ; unclassified_Lachnospiraceae ; NA ; ASV_8907	0	#N/A	0.338811	1	-0.22617	#N/A	-0.370522	#N/A	0	#N/A	0	#N/A
Firmicutes ; Clostridia ; Lachnospirales ; Lachnospiraceae ; unclassified_Lachnospiraceae ; NA ; ASV_8908	0	#N/A	0.338811	1	-0.22617	#N/A	-0.370522	#N/A	0	#N/A	0	#N/A
Firmicutes ; Clostridia ; Lachnospirales ; Lachnospiraceae ; unclassified_Lachnospiraceae ; NA ; ASV_8909	0	#N/A	0.338811	1	-0.22617	#N/A	-0.370522	#N/A	0	#N/A	0	#N/A
Firmicutes ; Clostridia ; Lachnospirales ; Lachnospiraceae ; unclassified_Lachnospiraceae ; NA ; ASV_893	0	#N/A	-3.9623	1	0	1	0	1	-3.79501	#N/A	-3.93936	0.929624
Firmicutes ; Clostridia ; Lachnospirales ; Lachnospiraceae ; unclassified_Lachnospiraceae ; NA ; ASV_8940	0	#N/A	0.338811	1	-0.22617	#N/A	-0.370522	#N/A	0	#N/A	0	#N/A
Firmicutes ; Clostridia ; Lachnospirales ; Lachnospiraceae ; unclassified_Lachnospiraceae ; NA ; ASV_895	3.79532	#N/A	0	1	0	1	3.96261	1	0	#N/A	3.90796	0.929624
Firmicutes ; Clostridia ; Lachnospirales ; Lachnospiraceae ; unclassified_Lachnospiraceae ; NA ; ASV_8969	0	#N/A	0.338811	1	-0.22617	#N/A	-0.370522	#N/A	0	#N/A	0	#N/A
Firmicutes ; Clostridia ; Lachnospirales ; Lachnospiraceae ; unclassified_Lachnospiraceae ; NA ; ASV_9032	0	#N/A	0.338811	1	-0.22617	#N/A	-0.370522	#N/A	0	#N/A	0	#N/A
Firmicutes ; Clostridia ; Lachnospirales ; Lachnospiraceae ; unclassified_Lachnospiraceae ; NA ; ASV_9068	0	#N/A	0.338811	1	-0.22617	#N/A	-0.370522	#N/A	0	#N/A	0	#N/A
Firmicutes ; Clostridia ; Lachnospirales ; Lachnospiraceae ; unclassified_Lachnospiraceae ; NA ; ASV_9071	0	#N/A	0.338811	1	-0.22617	#N/A	-0.370522	#N/A	0	#N/A	0	#N/A
Firmicutes ; Clostridia ; Lachnospirales ; Lachnospiraceae ; unclassified_Lachnospiraceae ; NA ; ASV_9076	0	#N/A	0.338811	1	-0.22617	#N/A	-0.370522	#N/A	0	#N/A	0	#N/A
Firmicutes ; Clostridia ; Lachnospirales ; Lachnospiraceae ; unclassified_Lachnospiraceae ; NA ; ASV_9077	0	#N/A	0.338811	1	-0.22617	#N/A	-0.370522	#N/A	0	#N/A	0	#N/A
Firmicutes ; Clostridia ; Lachnospirales ; Lachnospiraceae ; unclassified_Lachnospiraceae ; NA ; ASV_9078	0	#N/A	0.338811	1	-0.22617	#N/A	-0.370522	#N/A	0	#N/A	0	#N/A
Firmicutes ; Clostridia ; Lachnospirales ; Lachnospiraceae ; unclassified_Lachnospiraceae ; NA ; ASV_9086	0	#N/A	0.338811	1	-0.22617	#N/A	-0.370522	#N/A	0	#N/A	0	#N/A
Firmicutes ; Clostridia ; Lachnospirales ; Lachnospiraceae ; unclassified_Lachnospiraceae ; NA ; ASV_9093	0	#N/A	0.338811	1	-0.22617	#N/A	-0.370522	#N/A	0	#N/A	0	#N/A
Firmicutes ; Clostridia ; Lachnospirales ; Lachnospiraceae ; unclassified_Lachnospiraceae ; NA ; ASV_9094	0	#N/A	0.338811	1	-0.22617	#N/A	-0.370522	#N/A	0	#N/A	0	#N/A
Firmicutes ; Clostridia ; Lachnospirales ; Lachnospiraceae ; unclassified_Lachnospiraceae ; NA ; ASV_9096	0	#N/A	0.338811	1	-0.22617	#N/A	-0.370522	#N/A	0	#N/A	0	#N/A
Firmicutes ; Clostridia ; Lachnospirales ; Lachnospiraceae ; unclassified_Lachnospiraceae ; NA ; ASV_9098	0	#N/A	0.338811	1	-0.22617	#N/A	-0.370522	#N/A	0	#N/A	0	#N/A
Firmicutes ; Clostridia ; Lachnospirales ; Lachnospiraceae ; unclassified_Lachnospiraceae ; NA ; ASV_910	0	#N/A	-1.59116	1	0	1	0	1	-1.42387	#N/A	-1.56822	#N/A
Firmicutes ; Clostridia ; Lachnospirales ; Lachnospiraceae ; unclassified_Lachnospiraceae ; NA ; ASV_911	0	#N/A	0	#N/A	0	#N/A	0	#N/A	0	#N/A	0	#N/A
Firmicutes ; Clostridia ; Lachnospirales ; Lachnospiraceae ; unclassified_Lachnospiraceae ; NA ; ASV_912	0	#N/A	0	#N/A	0	#N/A	0	#N/A	0	#N/A	0	#N/A
Firmicutes ; Clostridia ; Lachnospirales ; Lachnospiraceae ; unclassified_Lachnospiraceae ; NA ; ASV_915	0	#N/A	0	#N/A	0	#N/A	0	#N/A	0	#N/A	0	#N/A
Firmicutes ; Clostridia ; Lachnospirales ; Lachnospiraceae ; unclassified_Lachnospiraceae ; NA ; ASV_9160	0	#N/A	0.338811	1	-0.22617	#N/A	-0.370522	#N/A	0	#N/A	0	#N/A
Firmicutes ; Clostridia ; Lachnospirales ; Lachnospiraceae ; unclassified_Lachnospiraceae ; NA ; ASV_9178	0	#N/A	0.338811	1	-0.22617	#N/A	-0.370522	#N/A	0	#N/A	0	#N/A
Firmicutes ; Clostridia ; Lachnospirales ; Lachnospiraceae ; unclassified_Lachnospiraceae ; NA ; ASV_9183	0	#N/A	0.338811	1	-0.22617	#N/A	-0.370522	#N/A	0	#N/A	0	#N/A
Firmicutes ; Clostridia ; Lachnospirales ; Lachnospiraceae ; unclassified_Lachnospiraceae ; NA ; ASV_9192	0	#N/A	0.338811	1	-0.22617	#N/A	-0.370522	#N/A	0	#N/A	0	#N/A
Firmicutes ; Clostridia ; Lachnospirales ; Lachnospiraceae ; unclassified_Lachnospiraceae ; NA ; ASV_9195	0	#N/A	0.338811	1	-0.22617	#N/A	-0.370522	#N/A	0	#N/A	0	#N/A
Firmicutes ; Clostridia ; Lachnospirales ; Lachnospiraceae ; unclassified_Lachnospiraceae ; NA ; ASV_9217	0	#N/A	0.338811	1	-0.22617	#N/A	-0.370522	#N/A	0	#N/A	0	#N/A
Firmicutes ; Clostridia ; Lachnospirales ; Lachnospiraceae ; unclassified_Lachnospiraceae ; NA ; ASV_9222	0	#N/A	0.338811	1	-0.22617	#N/A	-0.370522	#N/A	0	#N/A	0	#N/A
Firmicutes ; Clostridia ; Lachnospirales ; Lachnospiraceae ; unclassified_Lachnospiraceae ; NA ; ASV_9224	0	#N/A	0.338811	1	-0.22617	#N/A	-0.370522	#N/A	0	#N/A	0	#N/A
Firmicutes ; Clostridia ; Lachnospirales ; Lachnospiraceae ; unclassified_Lachnospiraceae ; NA ; ASV_9226	0	#N/A	0.338811	1	-0.22617	#N/A	-0.370522	#N/A	0	#N/A	0	#N/A
Firmicutes ; Clostridia ; Lachnospirales ; Lachnospiraceae ; unclassified_Lachnospiraceae ; NA ; ASV_9230	0	#N/A	0.338811	1	-0.22617	#N/A	-0.370522	#N/A	0	#N/A	0	#N/A
Firmicutes ; Clostridia ; Lachnospirales ; Lachnospiraceae ; unclassified_Lachnospiraceae ; NA ; ASV_9236	0	#N/A	0.338811	1	-0.22617	#N/A	-0.370522	#N/A	0	#N/A	0	#N/A
Firmicutes ; Clostridia ; Lachnospirales ; Lachnospiraceae ; unclassified_Lachnospiraceae ; NA ; ASV_9237	0	#N/A	0.338811	1	-0.22617	#N/A	-0.370522	#N/A	0	#N/A	0	#N/A
Firmicutes ; Clostridia ; Lachnospirales ; Lachnospiraceae ; unclassified_Lachnospiraceae ; NA ; ASV_924	-1.65421	#N/A	-0.0546476	1	1.67715	1	0.0229371	1	1.6225	#N/A	0	#N/A
Firmicutes ; Clostridia ; Lachnospirales ; Lachnospiraceae ; unclassified_Lachnospiraceae ; NA ; ASV_927	0	#N/A	0	#N/A	0	#N/A	0	#N/A	0	#N/A	0	#N/A
Firmicutes ; Clostridia ; Lachnospirales ; Lachnospiraceae ; unclassified_Lachnospiraceae ; NA ; ASV_9276	0	#N/A	0.338811	1	-0.22617	#N/A	-0.370522	#N/A	0	#N/A	0	#N/A
Firmicutes ; Clostridia ; Lachnospirales ; Lachnospiraceae ; unclassified_Lachnospiraceae ; NA ; ASV_9286	0	#N/A	0.338811	1	-0.22617	#N/A	-0.370522	#N/A	0	#N/A	0	#N/A
Firmicutes ; Clostridia ; Lachnospirales ; Lachnospiraceae ; unclassified_Lachnospiraceae ; NA ; ASV_9289	0	#N/A	0.338811	1	-0.22617	#N/A	-0.370522	#N/A	0	#N/A	0	#N/A
Firmicutes ; Clostridia ; Lachnospirales ; Lachnospiraceae ; unclassified_Lachnospiraceae ; NA ; ASV_932	-0.394233	#N/A	1.82782	1	-0.235301	1	-0.629534	1	1.59252	#N/A	1.19828	#N/A
Firmicutes ; Clostridia ; Lachnospirales ; Lachnospiraceae ; unclassified_Lachnospiraceae ; NA ; ASV_9332	0	#N/A	0.338811	1	-0.22617	#N/A	-0.370522	#N/A	0	#N/A	0	#N/A
Firmicutes ; Clostridia ; Lachnospirales ; Lachnospiraceae ; unclassified_Lachnospiraceae ; NA ; ASV_9338	0	#N/A	0.338811	1	-0.22617	#N/A	-0.370522	#N/A	0	#N/A	0	#N/A
Firmicutes ; Clostridia ; Lachnospirales ; Lachnospiraceae ; unclassified_Lachnospiraceae ; NA ; ASV_9341	0	#N/A	0.338811	1	-0.22617	#N/A	-0.370522	#N/A	0	#N/A	0	#N/A
Firmicutes ; Clostridia ; Lachnospirales ; Lachnospiraceae ; unclassified_Lachnospiraceae ; NA ; ASV_940	-1.63435	#N/A	0	1	1.65729	1	0	1	1.60264	#N/A	0	#N/A
Firmicutes ; Clostridia ; Lachnospirales ; Lachnospiraceae ; unclassified_Lachnospiraceae ; NA ; ASV_9492	0	#N/A	0.338811	1	-0.22617	#N/A	-0.370522	#N/A	0	#N/A	0	#N/A
Firmicutes ; Clostridia ; Lachnospirales ; Lachnospiraceae ; unclassified_Lachnospiraceae ; NA ; ASV_95	-1.2794	0.534391	3.06955	1	-1.40144	1	-2.68083	0.614248	1.66811	0.577953	0.388711	1
Firmicutes ; Clostridia ; Lachnospirales ; Lachnospiraceae ; unclassified_Lachnospiraceae ; NA ; ASV_9534	0.216319	#N/A	0	1	0	#N/A	0.383608	#N/A	0	#N/A	0.32896	#N/A
Firmicutes ; Clostridia ; Lachnospirales ; Lachnospiraceae ; unclassified_Lachnospiraceae ; NA ; ASV_960	0	#N/A	0	#N/A	0	#N/A	0	#N/A	0	#N/A	0	#N/A
Firmicutes ; Clostridia ; Lachnospirales ; Lachnospiraceae ; unclassified_Lachnospiraceae ; NA ; ASV_9642	0.0960959	#N/A	0	1	0	#N/A	0.263384	#N/A	0	#N/A	0.208737	#N/A
Firmicutes ; Clostridia ; Lachnospirales ; Lachnospiraceae ; unclassified_Lachnospiraceae ; NA ; ASV_9672	0.0960959	#N/A	0	1	0	#N/A	0.263384	#N/A	0	#N/A	0.208737	#N/A
Firmicutes ; Clostridia ; Lachnospirales ; Lachnospiraceae ; unclassified_Lachnospiraceae ; NA ; ASV_9695	0.0960959	#N/A	0	1	0	#N/A	0.263384	#N/A	0	#N/A	0.208737	#N/A
Firmicutes ; Clostridia ; Lachnospirales ; Lachnospiraceae ; unclassified_Lachnospiraceae ; NA ; ASV_97	0.212423	0.934885	-0.170897	1	0.297739	1	0.510161	1	0.126842	1	0.339264	1
Firmicutes ; Clostridia ; Lachnospirales ; Lachnospiraceae ; unclassified_Lachnospiraceae ; NA ; ASV_9710	0.0960959	#N/A	0	1	0	#N/A	0.263384	#N/A	0	#N/A	0.208737	#N/A
Firmicutes ; Clostridia ; Lachnospirales ; Lachnospiraceae ; unclassified_Lachnospiraceae ; NA ; ASV_9742	0.0960959	#N/A	0	1	0	#N/A	0.263384	#N/A	0	#N/A	0.208737	#N/A
Firmicutes ; Clostridia ; Lachnospirales ; Lachnospiraceae ; unclassified_Lachnospiraceae ; NA ; ASV_9754	0.0960959	#N/A	0	1	0	#N/A	0.263384	#N/A	0	#N/A	0.208737	#N/A
Firmicutes ; Clostridia ; Lachnospirales ; Lachnospiraceae ; unclassified_Lachnospiraceae ; NA ; ASV_9755	0.0960959	#N/A	0	1	0	#N/A	0.263384	#N/A	0	#N/A	0.208737	#N/A
Firmicutes ; Clostridia ; Lachnospirales ; Lachnospiraceae ; unclassified_Lachnospiraceae ; NA ; ASV_9776	0.0960959	#N/A	0	1	0	#N/A	0.263384	#N/A	0	#N/A	0.208737	#N/A
Firmicutes ; Clostridia ; Lachnospirales ; Lachnospiraceae ; unclassified_Lachnospiraceae ; NA ; ASV_9779	0.0960959	#N/A	0	1	0	#N/A	0.263384	#N/A	0	#N/A	0.208737	#N/A
Firmicutes ; Clostridia ; Lachnospirales ; Lachnospiraceae ; unclassified_Lachnospiraceae ; NA ; ASV_978	0	#N/A	0	#N/A	0	#N/A	0	#N/A	0	#N/A	0	#N/A
Firmicutes ; Clostridia ; Lachnospirales ; Lachnospiraceae ; unclassified_Lachnospiraceae ; NA ; ASV_9780	0.0960959	#N/A	0	1	0	#N/A	0.263384	#N/A	0	#N/A	0.208737	#N/A
Firmicutes ; Clostridia ; Lachnospirales ; Lachnospiraceae ; unclassified_Lachnospiraceae ; NA ; ASV_9781	0.0960959	#N/A	0	1	0	#N/A	0.263384	#N/A	0	#N/A	0.208737	#N/A
Firmicutes ; Clostridia ; Lachnospirales ; Lachnospiraceae ; unclassified_Lachnospiraceae ; NA ; ASV_9806	0.0960959	#N/A	0	1	0	#N/A	0.263384	#N/A	0	#N/A	0.208737	#N/A
Firmicutes ; Clostridia ; Lachnospirales ; Lachnospiraceae ; unclassified_Lachnospiraceae ; NA ; ASV_9807	0.0960959	#N/A	0	1	0	#N/A	0.263384	#N/A	0	#N/A	0.208737	#N/A
Firmicutes ; Clostridia ; Lachnospirales ; Lachnospiraceae ; unclassified_Lachnospiraceae ; NA ; ASV_9814	0.0960959	#N/A	0	1	0	#N/A	0.263384	#N/A	0	#N/A	0.208737	#N/A
Firmicutes ; Clostridia ; Lachnospirales ; Lachnospiraceae ; unclassified_Lachnospiraceae ; NA ; ASV_9818	0.0960959	#N/A	0	1	0	#N/A	0.263384	#N/A	0	#N/A	0.208737	#N/A
Firmicutes ; Clostridia ; Lachnospirales ; Lachnospiraceae ; unclassified_Lachnospiraceae ; NA ; ASV_9821	0.0960959	#N/A	0	1	0	#N/A	0.263384	#N/A	0	#N/A	0.208737	#N/A
Firmicutes ; Clostridia ; Lachnospirales ; Lachnospiraceae ; unclassified_Lachnospiraceae ; NA ; ASV_9835	0.0960959	#N/A	0	1	0	#N/A	0.263384	#N/A	0	#N/A	0.208737	#N/A
Firmicutes ; Clostridia ; Lachnospirales ; Lachnospiraceae ; unclassified_Lachnospiraceae ; NA ; ASV_9838	0.0960959	#N/A	0	1	0	#N/A	0.263384	#N/A	0	#N/A	0.208737	#N/A
Firmicutes ; Clostridia ; Lachnospirales ; Lachnospiraceae ; unclassified_Lachnospiraceae ; NA ; ASV_9841	0.0960959	#N/A	0	1	0	#N/A	0.263384	#N/A	0	#N/A	0.208737	#N/A
Firmicutes ; Clostridia ; Lachnospirales ; Lachnospiraceae ; unclassified_Lachnospiraceae ; NA ; ASV_9846	0.0960959	#N/A	0	1	0	#N/A	0.263384	#N/A	0	#N/A	0.208737	#N/A
Firmicutes ; Clostridia ; Lachnospirales ; Lachnospiraceae ; unclassified_Lachnospiraceae ; NA ; ASV_9847	0.0960959	#N/A	0	1	0	#N/A	0.263384	#N/A	0	#N/A	0.208737	#N/A
Firmicutes ; Clostridia ; Lachnospirales ; Lachnospiraceae ; unclassified_Lachnospiraceae ; NA ; ASV_9851	0.0960959	#N/A	0	1	0	#N/A	0.263384	#N/A	0	#N/A	0.208737	#N/A
Firmicutes ; Clostridia ; Lachnospirales ; Lachnospiraceae ; unclassified_Lachnospiraceae ; NA ; ASV_9857	0.0960959	#N/A	0	1	0	#N/A	0.263384	#N/A	0	#N/A	0.208737	#N/A
Firmicutes ; Clostridia ; Lachnospirales ; Lachnospiraceae ; unclassified_Lachnospiraceae ; NA ; ASV_9920	-0.395253	#N/A	0	1	0.41819	#N/A	0	#N/A	0.363542	#N/A	0	#N/A
Firmicutes ; Clostridia ; Lachnospirales ; Lachnospiraceae ; unclassified_Lachnospiraceae ; NA ; ASV_9991	-0.395253	#N/A	0	1	0.41819	#N/A	0	#N/A	0.363542	#N/A	0	#N/A
Firmicutes ; Clostridia ; Lachnospirales ; unclassified_Lachnospirales ; NA ; NA ; ASV_10655	0	#N/A	-0.295095	1	0	#N/A	0	#N/A	-0.127806	#N/A	-0.272158	#N/A
Firmicutes ; Clostridia ; Lachnospirales ; unclassified_Lachnospirales ; NA ; NA ; ASV_11240	-0.0241277	#N/A	0	1	0	#N/A	0.143161	#N/A	0	#N/A	0.0885131	#N/A
Firmicutes ; Clostridia ; Lachnospirales ; unclassified_Lachnospirales ; NA ; NA ; ASV_2184	1.08564	#N/A	0	1	0	1	1.25293	1	0	#N/A	1.19828	#N/A
Firmicutes ; Clostridia ; Lachnospirales ; unclassified_Lachnospirales ; NA ; NA ; ASV_3637	-0.897055	#N/A	0	1	0.919992	1	0	1	0.865345	#N/A	0	#N/A
Firmicutes ; Clostridia ; Lachnospirales ; unclassified_Lachnospirales ; NA ; NA ; ASV_3831	0	#N/A	-0.775989	1	0	1	0	#N/A	-0.608701	#N/A	-0.753052	#N/A
Firmicutes ; Clostridia ; Lachnospirales ; unclassified_Lachnospirales ; NA ; NA ; ASV_4176	0.456767	#N/A	0	1	0	1	0.624055	#N/A	0	#N/A	0.569408	#N/A
Firmicutes ; Clostridia ; Lachnospirales ; unclassified_Lachnospirales ; NA ; NA ; ASV_8208	0	#N/A	-0.415318	1	0	1	0	#N/A	-0.24803	#N/A	-0.392381	#N/A
Firmicutes ; Clostridia ; Lachnospirales ; unclassified_Lachnospirales ; NA ; NA ; ASV_8237	0	#N/A	-0.415318	1	0	#N/A	0	#N/A	-0.24803	#N/A	-0.392381	#N/A
Firmicutes ; Clostridia ; Lachnospirales ; unclassified_Lachnospirales ; NA ; NA ; ASV_9426	0	#N/A	0.338811	1	-0.22617	#N/A	-0.370522	#N/A	0	#N/A	0	#N/A
Firmicutes ; Clostridia ; Monoglobales ; Monoglobaceae ; Monoglobus ; NA ; ASV_1075	-1.15743	#N/A	0	1	1.18037	1	0	1	1.12572	#N/A	0	#N/A
Firmicutes ; Clostridia ; Monoglobales ; Monoglobaceae ; Monoglobus ; NA ; ASV_1387	0	#N/A	0	#N/A	0	#N/A	0	#N/A	0	#N/A	0	#N/A
Firmicutes ; Clostridia ; Monoglobales ; Monoglobaceae ; Monoglobus ; NA ; ASV_2485	0.939673	#N/A	0	1	0	1	1.10696	1	0	#N/A	1.05231	#N/A
Firmicutes ; Clostridia ; Monoglobales ; Monoglobaceae ; Monoglobus ; NA ; ASV_2933	0	#N/A	0.995254	1	-0.882613	1	-1.02696	#N/A	0	#N/A	0	#N/A
Firmicutes ; Clostridia ; Monoglobales ; Monoglobaceae ; Monoglobus ; NA ; ASV_3223	0	#N/A	-0.896213	1	0	1	0	1	-0.728924	#N/A	-0.873276	#N/A
Firmicutes ; Clostridia ; Monoglobales ; Monoglobaceae ; Monoglobus ; NA ; ASV_349	1.23345	0.658599	-1.48759	1	-0.498104	1	0.735348	1	-1.9857	0.594509	-0.752245	0.963913
Firmicutes ; Clostridia ; Monoglobales ; Monoglobaceae ; Monoglobus ; NA ; ASV_3753	0	#N/A	-0.775989	1	0	1	0	1	-0.608701	#N/A	-0.753052	#N/A
Firmicutes ; Clostridia ; Monoglobales ; Monoglobaceae ; Monoglobus ; NA ; ASV_4076	0.456767	#N/A	0	1	0	1	0.624055	#N/A	0	#N/A	0.569408	#N/A
Firmicutes ; Clostridia ; Monoglobales ; Monoglobaceae ; Monoglobus ; NA ; ASV_4509	0	#N/A	-0.655766	1	0	1	0	#N/A	-0.488477	#N/A	-0.632828	#N/A
Firmicutes ; Clostridia ; Monoglobales ; Monoglobaceae ; Monoglobus ; NA ; ASV_566	5.48241	0.0592184	-1.67058	1	-2.47666	1	3.00575	1	-4.14724	0.371805	1.33518	0.957207
Firmicutes ; Clostridia ; Monoglobales ; Monoglobaceae ; Monoglobus ; NA ; ASV_584	-2.37351	#N/A	-0.0460753	1	1.71471	1	-0.658804	1	1.66863	0.828036	-0.704879	1
Firmicutes ; Clostridia ; Monoglobales ; Monoglobaceae ; Monoglobus ; NA ; ASV_650	-3.3949	#N/A	0.535282	1	-0.467897	1	-3.86279	1	0.0673843	1	-3.32751	0.865961
Firmicutes ; Clostridia ; Monoglobales ; Monoglobaceae ; Monoglobus ; NA ; ASV_976	0	#N/A	0	#N/A	0	#N/A	0	#N/A	0	#N/A	0	#N/A
Firmicutes ; Clostridia ; NA ; Hungateiclostridiaceae ; Ruminiclostridium ; NA ; ASV_279	1.25085	0.521597	2.34896	1	-0.0793256	1	1.17152	1	2.26964	0.358206	3.52049	0.0399906
Firmicutes ; Clostridia ; NA ; Hungateiclostridiaceae ; Ruminiclostridium ; NA ; ASV_3305	0	#N/A	0.863423	1	-0.750782	1	-0.895133	1	0	#N/A	0	#N/A
Firmicutes ; Clostridia ; NA ; unclassified_Clostridia ; NA ; NA ; ASV_1003	2.58294	#N/A	-1.44121	1	0	1	2.75023	1	-1.27392	#N/A	1.30903	#N/A
Firmicutes ; Clostridia ; NA ; unclassified_Clostridia ; NA ; NA ; ASV_10527	0	#N/A	-0.295095	1	0	#N/A	0	#N/A	-0.127806	#N/A	-0.272158	#N/A
Firmicutes ; Clostridia ; NA ; unclassified_Clostridia ; NA ; NA ; ASV_3241	0	#N/A	-0.896213	1	0	1	0	#N/A	-0.728924	#N/A	-0.873276	#N/A
Firmicutes ; Clostridia ; NA ; unclassified_Clostridia ; NA ; NA ; ASV_4961	0.336543	#N/A	0	1	0	1	0.503832	#N/A	0	#N/A	0.449184	#N/A
Firmicutes ; Clostridia ; NA ; unclassified_Clostridia ; NA ; NA ; ASV_5016	0.336543	#N/A	0	1	0	1	0.503832	#N/A	0	#N/A	0.449184	#N/A
Firmicutes ; Clostridia ; NA ; unclassified_Clostridia ; NA ; NA ; ASV_5328	-0.646154	#N/A	0	1	0.669091	1	0	#N/A	0.614444	#N/A	0	#N/A
Firmicutes ; Clostridia ; NA ; unclassified_Clostridia ; NA ; NA ; ASV_7948	0	#N/A	-0.415318	1	0	#N/A	0	#N/A	-0.24803	#N/A	-0.392381	#N/A
Firmicutes ; Clostridia ; Oscillospirales ; [Clostridium] methylpentosum group ; NA ; NA ; ASV_4682	0	#N/A	0.601117	1	-0.488476	1	-0.632827	#N/A	0	#N/A	0	#N/A
Firmicutes ; Clostridia ; Oscillospirales ; [Clostridium] methylpentosum group ; NA ; NA ; ASV_6687	0.216319	#N/A	0	1	0	#N/A	0.383608	#N/A	0	#N/A	0.32896	#N/A
Firmicutes ; Clostridia ; Oscillospirales ; [Eubacterium] coprostanoligenes group ; NA ; NA ; ASV_10275	0.0960959	#N/A	0	1	0	#N/A	0.263384	#N/A	0	#N/A	0.208737	#N/A
Firmicutes ; Clostridia ; Oscillospirales ; [Eubacterium] coprostanoligenes group ; NA ; NA ; ASV_1030	0.697214	#N/A	-1.24899	1	0	1	0.864502	1	-1.0817	#N/A	-0.384484	#N/A
Firmicutes ; Clostridia ; Oscillospirales ; [Eubacterium] coprostanoligenes group ; NA ; NA ; ASV_11073	0	#N/A	0.207658	1	-0.0950174	#N/A	-0.239369	#N/A	0	#N/A	0	#N/A
Firmicutes ; Clostridia ; Oscillospirales ; [Eubacterium] coprostanoligenes group ; NA ; NA ; ASV_1214	0	#N/A	1.27463	1	-1.16199	1	-1.30634	1	0	#N/A	0	#N/A
Firmicutes ; Clostridia ; Oscillospirales ; [Eubacterium] coprostanoligenes group ; NA ; NA ; ASV_1279	0.633497	#N/A	-1.30499	1	0.794542	1	1.42804	1	-0.510447	#N/A	0.12305	#N/A
Firmicutes ; Clostridia ; Oscillospirales ; [Eubacterium] coprostanoligenes group ; NA ; NA ; ASV_130	0.266465	0.896539	1.43834	1	0.715858	1	0.982323	1	2.15419	0.13476	2.42066	0.0827129
Firmicutes ; Clostridia ; Oscillospirales ; [Eubacterium] coprostanoligenes group ; NA ; NA ; ASV_1368	0	#N/A	0	#N/A	0	#N/A	0	#N/A	0	#N/A	0	#N/A
Firmicutes ; Clostridia ; Oscillospirales ; [Eubacterium] coprostanoligenes group ; NA ; NA ; ASV_1383	0	#N/A	0	#N/A	0	#N/A	0	#N/A	0	#N/A	0	#N/A
Firmicutes ; Clostridia ; Oscillospirales ; [Eubacterium] coprostanoligenes group ; NA ; NA ; ASV_1456	0	#N/A	0	#N/A	0	#N/A	0	#N/A	0	#N/A	0	#N/A
Firmicutes ; Clostridia ; Oscillospirales ; [Eubacterium] coprostanoligenes group ; NA ; NA ; ASV_1683	0	#N/A	0	#N/A	0	#N/A	0	#N/A	0	#N/A	0	#N/A
Firmicutes ; Clostridia ; Oscillospirales ; [Eubacterium] coprostanoligenes group ; NA ; NA ; ASV_1718	-2.10186	#N/A	0	1	2.1248	1	0	1	2.07015	#N/A	0	#N/A
Firmicutes ; Clostridia ; Oscillospirales ; [Eubacterium] coprostanoligenes group ; NA ; NA ; ASV_1882	1.17217	#N/A	0	1	0	1	1.33945	1	0	#N/A	1.28481	#N/A
Firmicutes ; Clostridia ; Oscillospirales ; [Eubacterium] coprostanoligenes group ; NA ; NA ; ASV_2007	0.817437	#N/A	-0.415318	1	0	1	0.984726	1	-0.24803	#N/A	0.569408	#N/A
Firmicutes ; Clostridia ; Oscillospirales ; [Eubacterium] coprostanoligenes group ; NA ; NA ; ASV_2065	-1.63884	#N/A	0	1	1.66177	1	0	1	1.60713	#N/A	0	#N/A
Firmicutes ; Clostridia ; Oscillospirales ; [Eubacterium] coprostanoligenes group ; NA ; NA ; ASV_2176	1.08564	#N/A	0	1	0	1	1.25293	1	0	#N/A	1.19828	#N/A
Firmicutes ; Clostridia ; Oscillospirales ; [Eubacterium] coprostanoligenes group ; NA ; NA ; ASV_2228	-1.46545	#N/A	0	1	1.48839	1	0	1	1.43374	#N/A	0	#N/A
Firmicutes ; Clostridia ; Oscillospirales ; [Eubacterium] coprostanoligenes group ; NA ; NA ; ASV_231	1.19432	0.604563	-1.29643	1	-0.278397	1	0.915922	1	-1.57483	0.634904	-0.38051	1
Firmicutes ; Clostridia ; Oscillospirales ; [Eubacterium] coprostanoligenes group ; NA ; NA ; ASV_26	0.781597	0.141988	0.806632	1	-0.494574	1	0.287023	1	0.312059	0.752545	1.09366	0.0585327
Firmicutes ; Clostridia ; Oscillospirales ; [Eubacterium] coprostanoligenes group ; NA ; NA ; ASV_264	-2.56451	#N/A	-4.18025	1	2.58744	1	0.0229373	1	-1.59281	#N/A	-4.15731	0.911499
Firmicutes ; Clostridia ; Oscillospirales ; [Eubacterium] coprostanoligenes group ; NA ; NA ; ASV_2672	0.817437	#N/A	0	1	0	1	0.984726	#N/A	0	#N/A	0.930078	#N/A
Firmicutes ; Clostridia ; Oscillospirales ; [Eubacterium] coprostanoligenes group ; NA ; NA ; ASV_2983	0.697214	#N/A	0	1	0	1	0.864502	#N/A	0	#N/A	0.809855	#N/A
Firmicutes ; Clostridia ; Oscillospirales ; [Eubacterium] coprostanoligenes group ; NA ; NA ; ASV_3321	0	#N/A	0.863423	1	-0.750782	1	-0.895133	#N/A	0	#N/A	0	#N/A
Firmicutes ; Clostridia ; Oscillospirales ; [Eubacterium] coprostanoligenes group ; NA ; NA ; ASV_4040	0.57699	#N/A	0	1	0	1	0.744279	1	0	#N/A	0.689631	#N/A
Firmicutes ; Clostridia ; Oscillospirales ; [Eubacterium] coprostanoligenes group ; NA ; NA ; ASV_4187	0.456767	#N/A	0	1	0	1	0.624055	#N/A	0	#N/A	0.569408	#N/A
Firmicutes ; Clostridia ; Oscillospirales ; [Eubacterium] coprostanoligenes group ; NA ; NA ; ASV_4204	0.456767	#N/A	0	1	0	1	0.624055	#N/A	0	#N/A	0.569408	#N/A
Firmicutes ; Clostridia ; Oscillospirales ; [Eubacterium] coprostanoligenes group ; NA ; NA ; ASV_4950	0.336543	#N/A	0	1	0	1	0.503832	#N/A	0	#N/A	0.449184	#N/A
Firmicutes ; Clostridia ; Oscillospirales ; [Eubacterium] coprostanoligenes group ; NA ; NA ; ASV_5460	-0.646154	#N/A	0	1	0.669091	#N/A	0	#N/A	0.614444	#N/A	0	#N/A
Firmicutes ; Clostridia ; Oscillospirales ; [Eubacterium] coprostanoligenes group ; NA ; NA ; ASV_562	-1.66188	0.707455	2.60731	1	0.0662656	1	-1.59561	1	2.67358	0.651978	1.0117	1
Firmicutes ; Clostridia ; Oscillospirales ; [Eubacterium] coprostanoligenes group ; NA ; NA ; ASV_5751	0	#N/A	-0.535542	1	0	1	0	#N/A	-0.368254	#N/A	-0.512605	#N/A
Firmicutes ; Clostridia ; Oscillospirales ; [Eubacterium] coprostanoligenes group ; NA ; NA ; ASV_5863	0	#N/A	-0.535542	1	0	1	0	#N/A	-0.368254	#N/A	-0.512605	#N/A
Firmicutes ; Clostridia ; Oscillospirales ; [Eubacterium] coprostanoligenes group ; NA ; NA ; ASV_6170	0	#N/A	0.469964	1	-0.357323	#N/A	-0.501675	#N/A	0	#N/A	0	#N/A
Firmicutes ; Clostridia ; Oscillospirales ; [Eubacterium] coprostanoligenes group ; NA ; NA ; ASV_680	-1.59256	#N/A	2.82305	1	0.384207	1	-1.20836	1	3.20726	#N/A	1.6147	1
Firmicutes ; Clostridia ; Oscillospirales ; [Eubacterium] coprostanoligenes group ; NA ; NA ; ASV_712	-0.144351	#N/A	3.50506	1	-3.39242	1	-3.53677	1	0.112641	#N/A	-0.0317105	#N/A
Firmicutes ; Clostridia ; Oscillospirales ; [Eubacterium] coprostanoligenes group ; NA ; NA ; ASV_7984	0	#N/A	-0.415318	1	0	#N/A	0	#N/A	-0.24803	#N/A	-0.392381	#N/A
Firmicutes ; Clostridia ; Oscillospirales ; [Eubacterium] coprostanoligenes group ; NA ; NA ; ASV_8037	0	#N/A	-0.415318	1	0	#N/A	0	#N/A	-0.24803	#N/A	-0.392381	#N/A
Firmicutes ; Clostridia ; Oscillospirales ; [Eubacterium] coprostanoligenes group ; NA ; NA ; ASV_8078	0	#N/A	-0.415318	1	0	#N/A	0	#N/A	-0.24803	#N/A	-0.392381	#N/A
Firmicutes ; Clostridia ; Oscillospirales ; [Eubacterium] coprostanoligenes group ; NA ; NA ; ASV_8137	0	#N/A	-0.415318	1	0	#N/A	0	#N/A	-0.24803	#N/A	-0.392381	#N/A
Firmicutes ; Clostridia ; Oscillospirales ; [Eubacterium] coprostanoligenes group ; NA ; NA ; ASV_8679	0	#N/A	0.338811	1	-0.22617	1	-0.370522	#N/A	0	#N/A	0	#N/A
Firmicutes ; Clostridia ; Oscillospirales ; [Eubacterium] coprostanoligenes group ; NA ; NA ; ASV_8865	0	#N/A	0.338811	1	-0.22617	#N/A	-0.370522	#N/A	0	#N/A	0	#N/A
Firmicutes ; Clostridia ; Oscillospirales ; [Eubacterium] coprostanoligenes group ; NA ; NA ; ASV_925	3.14298	#N/A	0	1	0	1	3.31027	1	0	#N/A	3.25562	#N/A
Firmicutes ; Clostridia ; Oscillospirales ; [Eubacterium] coprostanoligenes group ; NA ; NA ; ASV_945	0	#N/A	0	#N/A	0	#N/A	0	#N/A	0	#N/A	0	#N/A
Firmicutes ; Clostridia ; Oscillospirales ; Butyricicoccaceae ; Butyricicoccus ; NA ; ASV_10148	-0.395253	#N/A	0	1	0.41819	#N/A	0	#N/A	0.363542	#N/A	0	#N/A
Firmicutes ; Clostridia ; Oscillospirales ; Butyricicoccaceae ; Butyricicoccus ; NA ; ASV_10429	0	#N/A	-0.295095	1	0	#N/A	0	#N/A	-0.127806	#N/A	-0.272158	#N/A
Firmicutes ; Clostridia ; Oscillospirales ; Butyricicoccaceae ; Butyricicoccus ; NA ; ASV_10556	0	#N/A	-0.295095	1	0	#N/A	0	#N/A	-0.127806	#N/A	-0.272158	#N/A
Firmicutes ; Clostridia ; Oscillospirales ; Butyricicoccaceae ; Butyricicoccus ; NA ; ASV_109	-3.83935	0.0853661	2.32622	1	0.247134	1	-3.59222	0.641685	2.57335	0.503432	-1.266	0.935485
Firmicutes ; Clostridia ; Oscillospirales ; Butyricicoccaceae ; Butyricicoccus ; NA ; ASV_1119	0	#N/A	-1.77111	1	0	1	0	1	-1.60382	#N/A	-1.74817	#N/A
Firmicutes ; Clostridia ; Oscillospirales ; Butyricicoccaceae ; Butyricicoccus ; NA ; ASV_11324	-0.269802	#N/A	0	1	0.292739	#N/A	0	#N/A	0.238092	#N/A	0	#N/A
Firmicutes ; Clostridia ; Oscillospirales ; Butyricicoccaceae ; Butyricicoccus ; NA ; ASV_1185	0	#N/A	0	#N/A	0	#N/A	0	#N/A	0	#N/A	0	#N/A
Firmicutes ; Clostridia ; Oscillospirales ; Butyricicoccaceae ; Butyricicoccus ; NA ; ASV_1295	0	#N/A	0	#N/A	0	#N/A	0	#N/A	0	#N/A	0	#N/A
Firmicutes ; Clostridia ; Oscillospirales ; Butyricicoccaceae ; Butyricicoccus ; NA ; ASV_1553	0	#N/A	0	#N/A	0	#N/A	0	#N/A	0	#N/A	0	#N/A
Firmicutes ; Clostridia ; Oscillospirales ; Butyricicoccaceae ; Butyricicoccus ; NA ; ASV_1837	0	#N/A	-1.45841	1	0	1	0	1	-1.29112	#N/A	-1.43547	#N/A
Firmicutes ; Clostridia ; Oscillospirales ; Butyricicoccaceae ; Butyricicoccus ; NA ; ASV_185	1.60465	0.658865	1.00784	1	-0.785954	1	0.818693	1	0.221886	1	1.82653	0.929624
Firmicutes ; Clostridia ; Oscillospirales ; Butyricicoccaceae ; Butyricicoccus ; NA ; ASV_2114	0	#N/A	-1.32328	1	0	1	0	1	-1.15599	#N/A	-1.30034	#N/A
Firmicutes ; Clostridia ; Oscillospirales ; Butyricicoccaceae ; Butyricicoccus ; NA ; ASV_235	-1.89002	0.601536	0.00834772	1	1.56678	1	-0.323242	1	1.57513	0.76401	-0.314894	1
Firmicutes ; Clostridia ; Oscillospirales ; Butyricicoccaceae ; Butyricicoccus ; NA ; ASV_2477	-1.30119	#N/A	0	1	1.32413	1	0	1	1.26948	#N/A	0	#N/A
Firmicutes ; Clostridia ; Oscillospirales ; Butyricicoccaceae ; Butyricicoccus ; NA ; ASV_257	1.36048	0.830068	3.57786	1	-2.47163	1	-1.11115	1	1.10624	0.933587	2.46671	0.935485
Firmicutes ; Clostridia ; Oscillospirales ; Butyricicoccaceae ; Butyricicoccus ; NA ; ASV_2784	0	#N/A	-1.02453	1	0	1	0	1	-0.857244	#N/A	-1.00159	#N/A
Firmicutes ; Clostridia ; Oscillospirales ; Butyricicoccaceae ; Butyricicoccus ; NA ; ASV_299	0.757558	0.88592	-0.327469	1	-1.08795	1	-0.330392	1	-1.41542	0.828036	-0.657861	1
Firmicutes ; Clostridia ; Oscillospirales ; Butyricicoccaceae ; Butyricicoccus ; NA ; ASV_301	-3.34676	0.224986	1.91756	1	0.304235	1	-3.04253	1	2.2218	0.646837	-1.12496	0.957207
Firmicutes ; Clostridia ; Oscillospirales ; Butyricicoccaceae ; Butyricicoccus ; NA ; ASV_3200	0	#N/A	-0.896213	1	0	1	0	#N/A	-0.728924	#N/A	-0.873276	#N/A
Firmicutes ; Clostridia ; Oscillospirales ; Butyricicoccaceae ; Butyricicoccus ; NA ; ASV_369	1.64	0.822788	-4.86311	1	3.47536	1	5.11535	1	-1.38775	0.914555	0.252248	1
Firmicutes ; Clostridia ; Oscillospirales ; Butyricicoccaceae ; Butyricicoccus ; NA ; ASV_3791	0	#N/A	-0.775989	1	0	1	0	#N/A	-0.608701	#N/A	-0.753052	#N/A
Firmicutes ; Clostridia ; Oscillospirales ; Butyricicoccaceae ; Butyricicoccus ; NA ; ASV_387	4.60591	0.406163	-2.46594	1	-3.343	1	1.26291	1	-5.80894	0.46527	-1.20303	1
Firmicutes ; Clostridia ; Oscillospirales ; Butyricicoccaceae ; Butyricicoccus ; NA ; ASV_4029	0	#N/A	0.73227	1	-0.619629	1	-0.76398	#N/A	0	#N/A	0	#N/A
Firmicutes ; Clostridia ; Oscillospirales ; Butyricicoccaceae ; Butyricicoccus ; NA ; ASV_411	0	#N/A	5.32155	1	-5.2089	1	-5.35326	1	0.112641	1	-0.0317105	1
Firmicutes ; Clostridia ; Oscillospirales ; Butyricicoccaceae ; Butyricicoccus ; NA ; ASV_450	2.60709	0.6747	-6.34395	1	0	1	2.77438	1	-6.17666	0.358206	-3.56957	0.865961
Firmicutes ; Clostridia ; Oscillospirales ; Butyricicoccaceae ; Butyricicoccus ; NA ; ASV_4613	0	#N/A	-0.655766	1	0	1	0	#N/A	-0.488477	#N/A	-0.632828	#N/A
Firmicutes ; Clostridia ; Oscillospirales ; Butyricicoccaceae ; Butyricicoccus ; NA ; ASV_481	-4.71955	#N/A	-0.783315	1	2.828	1	-1.89154	1	2.04469	0.801915	-2.67486	0.929624
Firmicutes ; Clostridia ; Oscillospirales ; Butyricicoccaceae ; Butyricicoccus ; NA ; ASV_502	-1.12544	0.909321	-23.2396	1.46197e-06	20.0726	8.449e-05	18.9472	8.62991e-05	-3.16699	0.76401	-4.29242	0.881208
Firmicutes ; Clostridia ; Oscillospirales ; Butyricicoccaceae ; Butyricicoccus ; NA ; ASV_505	3.67898	#N/A	3.05027	1	-2.93763	1	0.741349	1	0.112641	#N/A	3.79162	0.929624
Firmicutes ; Clostridia ; Oscillospirales ; Butyricicoccaceae ; Butyricicoccus ; NA ; ASV_527	0	#N/A	-4.46373	1	0	1	0	1	-4.29644	#N/A	-4.44079	0.865961
Firmicutes ; Clostridia ; Oscillospirales ; Butyricicoccaceae ; Butyricicoccus ; NA ; ASV_543	0	#N/A	0	#N/A	0	#N/A	0	#N/A	0	#N/A	0	#N/A
Firmicutes ; Clostridia ; Oscillospirales ; Butyricicoccaceae ; Butyricicoccus ; NA ; ASV_5533	-0.646154	#N/A	0	1	0.669091	1	0	#N/A	0.614444	#N/A	0	#N/A
Firmicutes ; Clostridia ; Oscillospirales ; Butyricicoccaceae ; Butyricicoccus ; NA ; ASV_564	-2.10627	#N/A	-0.0546476	1	3.46728	1	1.36101	1	3.41264	#N/A	1.30637	#N/A
Firmicutes ; Clostridia ; Oscillospirales ; Butyricicoccaceae ; Butyricicoccus ; NA ; ASV_580	2.33306	#N/A	-5.61521	1	1.5453	1	3.87836	1	-4.06992	0.644915	-1.73685	0.963913
Firmicutes ; Clostridia ; Oscillospirales ; Butyricicoccaceae ; Butyricicoccus ; NA ; ASV_5921	0	#N/A	-0.535542	1	0	#N/A	0	#N/A	-0.368254	#N/A	-0.512605	#N/A
Firmicutes ; Clostridia ; Oscillospirales ; Butyricicoccaceae ; Butyricicoccus ; NA ; ASV_6264	0	#N/A	0.469964	1	-0.357323	1	-0.501675	#N/A	0	#N/A	0	#N/A
Firmicutes ; Clostridia ; Oscillospirales ; Butyricicoccaceae ; Butyricicoccus ; NA ; ASV_6471	0	#N/A	0.469964	1	-0.357323	#N/A	-0.501675	#N/A	0	#N/A	0	#N/A
Firmicutes ; Clostridia ; Oscillospirales ; Butyricicoccaceae ; Butyricicoccus ; NA ; ASV_653	1.33405	#N/A	-0.0546478	1	2.42376	1	3.75781	1	2.36911	#N/A	3.70316	0.929624
Firmicutes ; Clostridia ; Oscillospirales ; Butyricicoccaceae ; Butyricicoccus ; NA ; ASV_655	2.27303	#N/A	-3.19523	1	0	1	2.44032	1	-3.02794	#N/A	-0.754905	1
Firmicutes ; Clostridia ; Oscillospirales ; Butyricicoccaceae ; Butyricicoccus ; NA ; ASV_674	-0.144351	#N/A	-3.58133	1	0	1	0.0229371	1	-3.41404	#N/A	-3.55839	#N/A
Firmicutes ; Clostridia ; Oscillospirales ; Butyricicoccaceae ; Butyricicoccus ; NA ; ASV_7015	0.216319	#N/A	0	1	0	#N/A	0.383608	#N/A	0	#N/A	0.32896	#N/A
Firmicutes ; Clostridia ; Oscillospirales ; Butyricicoccaceae ; Butyricicoccus ; NA ; ASV_722	0	#N/A	-5.38065	1	0	1	0	1	-5.21336	0.641545	-5.35771	0.829875
Firmicutes ; Clostridia ; Oscillospirales ; Butyricicoccaceae ; Butyricicoccus ; NA ; ASV_733	0	#N/A	1.09096	1	-3.40182	1	-3.54617	1	-2.31086	#N/A	-2.45521	0.957207
Firmicutes ; Clostridia ; Oscillospirales ; Butyricicoccaceae ; Butyricicoccus ; NA ; ASV_740	-0.144351	#N/A	-0.896213	1	0	1	0.0229371	1	-0.728924	#N/A	-0.873276	#N/A
Firmicutes ; Clostridia ; Oscillospirales ; Butyricicoccaceae ; Butyricicoccus ; NA ; ASV_747	0	#N/A	0	#N/A	0	#N/A	0	#N/A	0	#N/A	0	#N/A
Firmicutes ; Clostridia ; Oscillospirales ; Butyricicoccaceae ; Butyricicoccus ; NA ; ASV_754	0	#N/A	3.20815	1	-3.09551	1	-3.23987	1	0	#N/A	0	#N/A
Firmicutes ; Clostridia ; Oscillospirales ; Butyricicoccaceae ; Butyricicoccus ; NA ; ASV_8225	0	#N/A	-0.415318	1	0	#N/A	0	#N/A	-0.24803	#N/A	-0.392381	#N/A
Firmicutes ; Clostridia ; Oscillospirales ; Butyricicoccaceae ; Butyricicoccus ; NA ; ASV_827	0	#N/A	-3.12005	1	0	1	0	1	-2.95276	#N/A	-3.09711	#N/A
Firmicutes ; Clostridia ; Oscillospirales ; Butyricicoccaceae ; Butyricicoccus ; NA ; ASV_8291	0	#N/A	-0.415318	1	0	#N/A	0	#N/A	-0.24803	#N/A	-0.392381	#N/A
Firmicutes ; Clostridia ; Oscillospirales ; Butyricicoccaceae ; Butyricicoccus ; NA ; ASV_833	-1.02483	#N/A	-1.47795	1	1.04777	1	0.0229371	1	-0.430178	#N/A	-1.45501	#N/A
Firmicutes ; Clostridia ; Oscillospirales ; Butyricicoccaceae ; Butyricicoccus ; NA ; ASV_837	4.33643	#N/A	0	1	0	1	4.50372	1	0	#N/A	4.44908	0.890693
Firmicutes ; Clostridia ; Oscillospirales ; Butyricicoccaceae ; Butyricicoccus ; NA ; ASV_845	3.49713	#N/A	-0.0546476	1	0	1	3.66441	1	0.112641	#N/A	3.60977	#N/A
Firmicutes ; Clostridia ; Oscillospirales ; Butyricicoccaceae ; Butyricicoccus ; NA ; ASV_8689	0	#N/A	0.338811	1	-0.22617	1	-0.370522	#N/A	0	#N/A	0	#N/A
Firmicutes ; Clostridia ; Oscillospirales ; Butyricicoccaceae ; Butyricicoccus ; NA ; ASV_906	0	#N/A	0	#N/A	0	#N/A	0	#N/A	0	#N/A	0	#N/A
Firmicutes ; Clostridia ; Oscillospirales ; Butyricicoccaceae ; Butyricicoccus ; NA ; ASV_908	1.86858	#N/A	-2.4359	1	0	1	2.03587	1	-2.26861	#N/A	-0.400023	#N/A
Firmicutes ; Clostridia ; Oscillospirales ; Butyricicoccaceae ; Butyricicoccus ; NA ; ASV_919	0	#N/A	-2.99139	1	0	1	0	1	-2.8241	#N/A	-2.96845	#N/A
Firmicutes ; Clostridia ; Oscillospirales ; Butyricicoccaceae ; Butyricicoccus ; NA ; ASV_966	0	#N/A	0	#N/A	0	#N/A	0	#N/A	0	#N/A	0	#N/A
Firmicutes ; Clostridia ; Oscillospirales ; Butyricicoccaceae ; Butyricicoccus ; NA ; ASV_9784	0.0960959	#N/A	0	1	0	#N/A	0.263384	#N/A	0	#N/A	0.208737	#N/A
Firmicutes ; Clostridia ; Oscillospirales ; Butyricicoccaceae ; Butyricicoccus ; pullicaecorum ; ASV_300	24.3366	1.41603e-11	-20.0472	1.98976e-06	0	1	24.5768	7.75617e-11	-19.807	1.61753e-07	4.52961	0.817237
Firmicutes ; Clostridia ; Oscillospirales ; Butyricicoccaceae ; UCG-009 ; NA ; ASV_1327	-1.21836	#N/A	-0.896213	1	1.2413	1	0	1	0.345087	#N/A	-0.873276	#N/A
Firmicutes ; Clostridia ; Oscillospirales ; Butyricicoccaceae ; UCG-009 ; NA ; ASV_1506	-0.531157	#N/A	0.207658	1	0.532236	1	0.00107851	1	0.739894	#N/A	0.208737	#N/A
Firmicutes ; Clostridia ; Oscillospirales ; Butyricicoccaceae ; UCG-009 ; NA ; ASV_1898	-1.02483	#N/A	0	1	1.04777	1	0	1	0.993124	#N/A	0	#N/A
Firmicutes ; Clostridia ; Oscillospirales ; Butyricicoccaceae ; UCG-009 ; NA ; ASV_2012	1.24684	#N/A	0	1	0	1	1.41412	1	0	#N/A	1.35948	#N/A
Firmicutes ; Clostridia ; Oscillospirales ; Butyricicoccaceae ; UCG-009 ; NA ; ASV_2064	-1.63884	#N/A	0	1	1.66177	1	0	1	1.60713	#N/A	0	#N/A
Firmicutes ; Clostridia ; Oscillospirales ; Butyricicoccaceae ; UCG-009 ; NA ; ASV_2898	0	#N/A	0.995254	1	-0.882613	1	-1.02696	1	0	#N/A	0	#N/A
Firmicutes ; Clostridia ; Oscillospirales ; Butyricicoccaceae ; UCG-009 ; NA ; ASV_3106	-1.02483	#N/A	0	1	1.04777	1	0	1	0.993124	#N/A	0	#N/A
Firmicutes ; Clostridia ; Oscillospirales ; Butyricicoccaceae ; UCG-009 ; NA ; ASV_3172	0.697214	#N/A	0	1	0	1	0.864502	1	0	#N/A	0.809855	#N/A
Firmicutes ; Clostridia ; Oscillospirales ; Butyricicoccaceae ; UCG-009 ; NA ; ASV_4393	-0.771605	#N/A	0	1	0.794542	1	0	#N/A	0.739894	#N/A	0	#N/A
Firmicutes ; Clostridia ; Oscillospirales ; Butyricicoccaceae ; UCG-009 ; NA ; ASV_470	0.67325	0.802605	-0.5466	1	-0.613777	1	0.0594728	1	-1.16038	0.728046	-0.487127	1
Firmicutes ; Clostridia ; Oscillospirales ; Butyricicoccaceae ; UCG-009 ; NA ; ASV_4819	0	#N/A	0.601117	1	-0.488476	1	-0.632827	#N/A	0	#N/A	0	#N/A
Firmicutes ; Clostridia ; Oscillospirales ; Butyricicoccaceae ; UCG-009 ; NA ; ASV_561	0.322389	#N/A	0.919323	1	-2.72997	1	-2.40758	1	-1.81065	0.651978	-1.48826	0.929624
Firmicutes ; Clostridia ; Oscillospirales ; Butyricicoccaceae ; UCG-009 ; NA ; ASV_5700	0	#N/A	-0.535542	1	0	1	0	#N/A	-0.368254	#N/A	-0.512605	#N/A
Firmicutes ; Clostridia ; Oscillospirales ; Butyricicoccaceae ; UCG-009 ; NA ; ASV_6032	0	#N/A	0.469964	1	-0.357323	1	-0.501675	#N/A	0	#N/A	0	#N/A
Firmicutes ; Clostridia ; Oscillospirales ; Butyricicoccaceae ; UCG-009 ; NA ; ASV_620	0.138258	#N/A	-0.899615	1	1.83763	1	1.97589	1	0.938015	0.923076	1.07627	1
Firmicutes ; Clostridia ; Oscillospirales ; Butyricicoccaceae ; UCG-009 ; NA ; ASV_6668	0.216319	#N/A	0	1	0	#N/A	0.383608	#N/A	0	#N/A	0.32896	#N/A
Firmicutes ; Clostridia ; Oscillospirales ; Butyricicoccaceae ; UCG-009 ; NA ; ASV_6750	0.216319	#N/A	0	1	0	#N/A	0.383608	#N/A	0	#N/A	0.32896	#N/A
Firmicutes ; Clostridia ; Oscillospirales ; Butyricicoccaceae ; unclassified_Butyricicoccaceae ; NA ; ASV_1027	0	#N/A	0	#N/A	0	#N/A	0	#N/A	0	#N/A	0	#N/A
Firmicutes ; Clostridia ; Oscillospirales ; Butyricicoccaceae ; unclassified_Butyricicoccaceae ; NA ; ASV_10343	0	#N/A	-0.295095	1	0	#N/A	0	#N/A	-0.127806	#N/A	-0.272158	#N/A
Firmicutes ; Clostridia ; Oscillospirales ; Butyricicoccaceae ; unclassified_Butyricicoccaceae ; NA ; ASV_10443	0	#N/A	-0.295095	1	0	#N/A	0	#N/A	-0.127806	#N/A	-0.272158	#N/A
Firmicutes ; Clostridia ; Oscillospirales ; Butyricicoccaceae ; unclassified_Butyricicoccaceae ; NA ; ASV_10657	0	#N/A	-0.295095	1	0	#N/A	0	#N/A	-0.127806	#N/A	-0.272158	#N/A
Firmicutes ; Clostridia ; Oscillospirales ; Butyricicoccaceae ; unclassified_Butyricicoccaceae ; NA ; ASV_1084	1.37972	#N/A	0	1	0	1	1.54701	1	0	#N/A	1.49236	#N/A
Firmicutes ; Clostridia ; Oscillospirales ; Butyricicoccaceae ; unclassified_Butyricicoccaceae ; NA ; ASV_1176	0	#N/A	0	#N/A	0	#N/A	0	#N/A	0	#N/A	0	#N/A
Firmicutes ; Clostridia ; Oscillospirales ; Butyricicoccaceae ; unclassified_Butyricicoccaceae ; NA ; ASV_1413	0	#N/A	0	#N/A	0	#N/A	0	#N/A	0	#N/A	0	#N/A
Firmicutes ; Clostridia ; Oscillospirales ; Butyricicoccaceae ; unclassified_Butyricicoccaceae ; NA ; ASV_1462	0	#N/A	0	#N/A	0	#N/A	0	#N/A	0	#N/A	0	#N/A
Firmicutes ; Clostridia ; Oscillospirales ; Butyricicoccaceae ; unclassified_Butyricicoccaceae ; NA ; ASV_1463	0	#N/A	0	#N/A	0	#N/A	0	#N/A	0	#N/A	0	#N/A
Firmicutes ; Clostridia ; Oscillospirales ; Butyricicoccaceae ; unclassified_Butyricicoccaceae ; NA ; ASV_1900	-2.0367	#N/A	0	1	2.05964	1	0	1	2.00499	#N/A	0	#N/A
Firmicutes ; Clostridia ; Oscillospirales ; Butyricicoccaceae ; unclassified_Butyricicoccaceae ; NA ; ASV_2087	0	#N/A	-1.18648	1	0	1	0	1	-1.01919	#N/A	-1.16354	#N/A
Firmicutes ; Clostridia ; Oscillospirales ; Butyricicoccaceae ; unclassified_Butyricicoccaceae ; NA ; ASV_224	23.455	5.532e-15	-1.21524	1	-23.0848	1.06279e-12	0.370152	1	-24.3001	1.04882e-15	-0.845087	1
Firmicutes ; Clostridia ; Oscillospirales ; Butyricicoccaceae ; unclassified_Butyricicoccaceae ; NA ; ASV_241	4.92123	0.366098	2.23794	1	-5.89549	1	-0.974258	1	-3.65755	0.690955	1.26368	1
Firmicutes ; Clostridia ; Oscillospirales ; Butyricicoccaceae ; unclassified_Butyricicoccaceae ; NA ; ASV_3789	0	#N/A	-0.775989	1	0	1	0	#N/A	-0.608701	#N/A	-0.753052	#N/A
Firmicutes ; Clostridia ; Oscillospirales ; Butyricicoccaceae ; unclassified_Butyricicoccaceae ; NA ; ASV_386	-1.91398	#N/A	-0.0546476	1	1.93692	1	0.0229371	1	1.88227	#N/A	-0.0317105	#N/A
Firmicutes ; Clostridia ; Oscillospirales ; Butyricicoccaceae ; unclassified_Butyricicoccaceae ; NA ; ASV_4278	-0.771605	#N/A	0	1	0.794542	1	0	1	0.739894	#N/A	0	#N/A
Firmicutes ; Clostridia ; Oscillospirales ; Butyricicoccaceae ; unclassified_Butyricicoccaceae ; NA ; ASV_458	4.95962	0.302854	-0.720543	1	-3.75823	1	1.20139	1	-4.47877	0.564612	0.480846	1
Firmicutes ; Clostridia ; Oscillospirales ; Butyricicoccaceae ; unclassified_Butyricicoccaceae ; NA ; ASV_5054	0.336543	#N/A	0	1	0	#N/A	0.503832	#N/A	0	#N/A	0.449184	#N/A
Firmicutes ; Clostridia ; Oscillospirales ; Butyricicoccaceae ; unclassified_Butyricicoccaceae ; NA ; ASV_5986	0	#N/A	-0.535542	1	0	#N/A	0	#N/A	-0.368254	#N/A	-0.512605	#N/A
Firmicutes ; Clostridia ; Oscillospirales ; Butyricicoccaceae ; unclassified_Butyricicoccaceae ; NA ; ASV_626	0	#N/A	0	#N/A	0	#N/A	0	#N/A	0	#N/A	0	#N/A
Firmicutes ; Clostridia ; Oscillospirales ; Butyricicoccaceae ; unclassified_Butyricicoccaceae ; NA ; ASV_706	0	#N/A	0	#N/A	0	#N/A	0	#N/A	0	#N/A	0	#N/A
Firmicutes ; Clostridia ; Oscillospirales ; Butyricicoccaceae ; unclassified_Butyricicoccaceae ; NA ; ASV_767	0	#N/A	0	#N/A	0	#N/A	0	#N/A	0	#N/A	0	#N/A
Firmicutes ; Clostridia ; Oscillospirales ; NA ; unclassified_Oscillospirales ; NA ; ASV_1464	0	#N/A	0	#N/A	0	#N/A	0	#N/A	0	#N/A	0	#N/A
Firmicutes ; Clostridia ; Oscillospirales ; NA ; unclassified_Oscillospirales ; NA ; ASV_195	0.636197	0.716813	-0.854777	1	0.187962	1	0.824159	1	-0.666816	0.792796	-0.0306188	1
Firmicutes ; Clostridia ; Oscillospirales ; NA ; unclassified_Oscillospirales ; NA ; ASV_3444	0.57699	#N/A	0	1	0	1	0.744279	#N/A	0	#N/A	0.689631	#N/A
Firmicutes ; Clostridia ; Oscillospirales ; NA ; unclassified_Oscillospirales ; NA ; ASV_5205	0.336543	#N/A	0	1	0	1	0.503832	#N/A	0	#N/A	0.449184	#N/A
Firmicutes ; Clostridia ; Oscillospirales ; Oscillospiraceae ; Colidextribacter ; NA ; ASV_10	0.463645	0.166514	0.0878043	1	-0.219591	1	0.244054	1	-0.131787	0.845366	0.331859	0.721174
Firmicutes ; Clostridia ; Oscillospirales ; Oscillospiraceae ; Colidextribacter ; NA ; ASV_1237	-2.71233	#N/A	0	1	2.73526	1	0	1	2.68062	#N/A	0	#N/A
Firmicutes ; Clostridia ; Oscillospirales ; Oscillospiraceae ; Colidextribacter ; NA ; ASV_1316	0	#N/A	0	#N/A	0	#N/A	0	#N/A	0	#N/A	0	#N/A
Firmicutes ; Clostridia ; Oscillospirales ; Oscillospiraceae ; Colidextribacter ; NA ; ASV_2256	-1.39982	#N/A	0	1	1.42275	1	0	1	1.36811	#N/A	0	#N/A
Firmicutes ; Clostridia ; Oscillospirales ; Oscillospiraceae ; Colidextribacter ; NA ; ASV_2275	0	#N/A	-1.12236	1	0	1	0	#N/A	-0.955067	#N/A	-1.09942	#N/A
Firmicutes ; Clostridia ; Oscillospirales ; Oscillospiraceae ; Colidextribacter ; NA ; ASV_265	-23.9828	2.58892e-13	23.3616	1.00931e-10	0.572274	1	-23.4106	8.63977e-12	23.9339	4.78289e-13	-0.0489636	1
Firmicutes ; Clostridia ; Oscillospirales ; Oscillospiraceae ; Colidextribacter ; NA ; ASV_2769	0.817437	#N/A	0	1	0	1	0.984726	1	0	#N/A	0.930078	#N/A
Firmicutes ; Clostridia ; Oscillospirales ; Oscillospiraceae ; Colidextribacter ; NA ; ASV_303	-0.536448	0.830068	2.32059	1	0.378111	1	-0.158336	1	2.6987	0.197782	2.16225	0.465223
Firmicutes ; Clostridia ; Oscillospirales ; Oscillospiraceae ; Colidextribacter ; NA ; ASV_3116	-1.02483	#N/A	0	1	1.04777	1	0	1	0.993124	#N/A	0	#N/A
Firmicutes ; Clostridia ; Oscillospirales ; Oscillospiraceae ; Colidextribacter ; NA ; ASV_358	2.51794	#N/A	-0.528292	1	-2.65394	1	-0.136006	1	-3.18223	#N/A	-0.664299	1
Firmicutes ; Clostridia ; Oscillospirales ; Oscillospiraceae ; Colidextribacter ; NA ; ASV_417	4.85718	0.0442289	0.296455	1	-4.98713	0.936487	-0.129951	1	-4.69068	0.115195	0.166504	1
Firmicutes ; Clostridia ; Oscillospirales ; Oscillospiraceae ; Colidextribacter ; NA ; ASV_422	2.95845	#N/A	3.96972	1	-3.85708	1	-0.898625	1	0.112641	#N/A	3.07109	0.935485
Firmicutes ; Clostridia ; Oscillospirales ; Oscillospiraceae ; Colidextribacter ; NA ; ASV_453	-0.144351	#N/A	-4.27031	1	0	1	0.0229371	1	-4.10302	#N/A	-4.24737	0.912575
Firmicutes ; Clostridia ; Oscillospirales ; Oscillospiraceae ; Colidextribacter ; NA ; ASV_463	1.25297	0.802605	0.567267	1	-1.3236	1	-0.070635	1	-0.756334	0.936541	0.496632	1
Firmicutes ; Clostridia ; Oscillospirales ; Oscillospiraceae ; Colidextribacter ; NA ; ASV_489	-1.79887	#N/A	-0.0546476	1	1.82181	1	0.0229371	1	1.76716	#N/A	-0.0317105	#N/A
Firmicutes ; Clostridia ; Oscillospirales ; Oscillospiraceae ; Colidextribacter ; NA ; ASV_518	-5.29423	#N/A	2.51501	1	0.58312	1	-4.71111	1	3.09813	0.646837	-2.1961	0.935485
Firmicutes ; Clostridia ; Oscillospirales ; Oscillospiraceae ; Colidextribacter ; NA ; ASV_5470	-0.646154	#N/A	0	1	0.669091	#N/A	0	#N/A	0.614444	#N/A	0	#N/A
Firmicutes ; Clostridia ; Oscillospirales ; Oscillospiraceae ; Colidextribacter ; NA ; ASV_877	1.73168	#N/A	-3.07668	1	0	1	1.89896	1	-2.90939	#N/A	-1.17772	#N/A
Firmicutes ; Clostridia ; Oscillospirales ; Oscillospiraceae ; Flavonifractor ; NA ; ASV_10453	0	#N/A	-0.295095	1	0	#N/A	0	#N/A	-0.127806	#N/A	-0.272158	#N/A
Firmicutes ; Clostridia ; Oscillospirales ; Oscillospiraceae ; Flavonifractor ; NA ; ASV_10933	0	#N/A	0.207658	1	-0.0950174	#N/A	-0.239369	#N/A	0	#N/A	0	#N/A
Firmicutes ; Clostridia ; Oscillospirales ; Oscillospiraceae ; Flavonifractor ; NA ; ASV_11375	0	#N/A	-0.174871	1	0	#N/A	0	#N/A	-0.00758273	#N/A	-0.151934	#N/A
Firmicutes ; Clostridia ; Oscillospirales ; Oscillospiraceae ; Flavonifractor ; NA ; ASV_36	0.722799	0.0823941	0.255065	1	-0.668503	1	0.054296	1	-0.413438	0.607358	0.309361	0.911499
Firmicutes ; Clostridia ; Oscillospirales ; Oscillospiraceae ; Flavonifractor ; NA ; ASV_4775	0	#N/A	0.601117	1	-0.488476	1	-0.632827	#N/A	0	#N/A	0	#N/A
Firmicutes ; Clostridia ; Oscillospirales ; Oscillospiraceae ; Flavonifractor ; NA ; ASV_4876	0	#N/A	0.601117	1	-0.488476	1	-0.632827	#N/A	0	#N/A	0	#N/A
Firmicutes ; Clostridia ; Oscillospirales ; Oscillospiraceae ; Flavonifractor ; NA ; ASV_734	-1.08039	#N/A	-0.830165	1	-0.268811	1	-1.34921	1	-1.09898	#N/A	-2.17937	#N/A
Firmicutes ; Clostridia ; Oscillospirales ; Oscillospiraceae ; Flavonifractor ; NA ; ASV_89	0.942315	0.613901	0.412717	1	-1.69427	1	-0.751956	1	-1.28155	0.634904	-0.339239	1
Firmicutes ; Clostridia ; Oscillospirales ; Oscillospiraceae ; Intestinimonas ; NA ; ASV_1073	-1.24095	#N/A	-0.404391	1	1.25296	1	0.0120085	1	0.848569	#N/A	-0.392382	#N/A
Firmicutes ; Clostridia ; Oscillospirales ; Oscillospiraceae ; Intestinimonas ; NA ; ASV_1379	0	#N/A	0	#N/A	0	#N/A	0	#N/A	0	#N/A	0	#N/A
Firmicutes ; Clostridia ; Oscillospirales ; Oscillospiraceae ; Intestinimonas ; NA ; ASV_1518	0	#N/A	0.91084	1	-1.51954	1	-1.66389	1	-0.608701	#N/A	-0.753052	#N/A
Firmicutes ; Clostridia ; Oscillospirales ; Oscillospiraceae ; Intestinimonas ; NA ; ASV_2062	-1.65421	#N/A	0	1	1.67715	1	0	1	1.6225	#N/A	0	#N/A
Firmicutes ; Clostridia ; Oscillospirales ; Oscillospiraceae ; Intestinimonas ; NA ; ASV_3719	0	#N/A	-0.775989	1	0	1	0	#N/A	-0.608701	#N/A	-0.753052	#N/A
Firmicutes ; Clostridia ; Oscillospirales ; Oscillospiraceae ; Intestinimonas ; NA ; ASV_475	4.61885	#N/A	-1.35119	1	-2.55311	1	2.06574	1	-3.9043	0.669799	0.714553	1
Firmicutes ; Clostridia ; Oscillospirales ; Oscillospiraceae ; Intestinimonas ; NA ; ASV_485	1.80244	0.483943	0.482473	1	-2.16468	1	-0.362233	1	-1.6822	0.673527	0.12024	1
Firmicutes ; Clostridia ; Oscillospirales ; Oscillospiraceae ; Intestinimonas ; NA ; ASV_573	0	#N/A	0.87987	1	-3.10566	1	-3.25001	1	-2.22579	#N/A	-2.37014	0.963913
Firmicutes ; Clostridia ; Oscillospirales ; Oscillospiraceae ; Intestinimonas ; NA ; ASV_699	-1.36029	#N/A	-0.0232906	1	0.406466	1	-0.953822	1	0.383175	1	-0.977112	1
Firmicutes ; Clostridia ; Oscillospirales ; Oscillospiraceae ; NK4A214 group ; NA ; ASV_883	-0.144351	#N/A	2.81333	1	-2.70068	1	-2.84504	1	0.112641	#N/A	0	#N/A
Firmicutes ; Clostridia ; Oscillospirales ; Oscillospiraceae ; Oscillibacter ; NA ; ASV_10167	-0.395253	#N/A	0	1	0.41819	#N/A	0	#N/A	0.363542	#N/A	0	#N/A
Firmicutes ; Clostridia ; Oscillospirales ; Oscillospiraceae ; Oscillibacter ; NA ; ASV_10174	-0.395253	#N/A	0	1	0.41819	#N/A	0	#N/A	0.363542	#N/A	0	#N/A
Firmicutes ; Clostridia ; Oscillospirales ; Oscillospiraceae ; Oscillibacter ; NA ; ASV_10305	0.0960959	#N/A	0	1	0	#N/A	0.263384	#N/A	0	#N/A	0.208737	#N/A
Firmicutes ; Clostridia ; Oscillospirales ; Oscillospiraceae ; Oscillibacter ; NA ; ASV_10618	0	#N/A	-0.295095	1	0	#N/A	0	#N/A	-0.127806	#N/A	-0.272158	#N/A
Firmicutes ; Clostridia ; Oscillospirales ; Oscillospiraceae ; Oscillibacter ; NA ; ASV_1223	0	#N/A	-0.775989	1	0	1	0	#N/A	-0.608701	#N/A	-0.753052	#N/A
Firmicutes ; Clostridia ; Oscillospirales ; Oscillospiraceae ; Oscillibacter ; NA ; ASV_178	0.246957	0.909321	-0.458734	1	-0.12794	1	0.119017	1	-0.586674	0.801915	-0.339718	1
Firmicutes ; Clostridia ; Oscillospirales ; Oscillospiraceae ; Oscillibacter ; NA ; ASV_1828	0	#N/A	-1.42869	1	0	1	0	1	-1.2614	#N/A	-1.40575	#N/A
Firmicutes ; Clostridia ; Oscillospirales ; Oscillospiraceae ; Oscillibacter ; NA ; ASV_1881	1.17217	#N/A	0	1	0	1	1.33945	1	0	#N/A	1.28481	#N/A
Firmicutes ; Clostridia ; Oscillospirales ; Oscillospiraceae ; Oscillibacter ; NA ; ASV_2389	0.939673	#N/A	0	1	0	1	1.10696	1	0	#N/A	1.05231	#N/A
Firmicutes ; Clostridia ; Oscillospirales ; Oscillospiraceae ; Oscillibacter ; NA ; ASV_2997	0.697214	#N/A	0	1	0	1	0.864502	#N/A	0	#N/A	0.809855	#N/A
Firmicutes ; Clostridia ; Oscillospirales ; Oscillospiraceae ; Oscillibacter ; NA ; ASV_304	1.97107	0.689621	-1.70756	1	-1.09449	1	0.876575	1	-2.80205	0.669799	-0.830983	1
Firmicutes ; Clostridia ; Oscillospirales ; Oscillospiraceae ; Oscillibacter ; NA ; ASV_3246	0	#N/A	-0.896213	1	0	1	0	1	-0.728924	#N/A	-0.873276	#N/A
Firmicutes ; Clostridia ; Oscillospirales ; Oscillospiraceae ; Oscillibacter ; NA ; ASV_3269	0	#N/A	-0.896213	1	0	1	0	#N/A	-0.728924	#N/A	-0.873276	#N/A
Firmicutes ; Clostridia ; Oscillospirales ; Oscillospiraceae ; Oscillibacter ; NA ; ASV_3271	0	#N/A	-0.896213	1	0	1	0	#N/A	-0.728924	#N/A	-0.873276	#N/A
Firmicutes ; Clostridia ; Oscillospirales ; Oscillospiraceae ; Oscillibacter ; NA ; ASV_3485	0.57699	#N/A	0	1	0	1	0.744279	#N/A	0	#N/A	0.689631	#N/A
Firmicutes ; Clostridia ; Oscillospirales ; Oscillospiraceae ; Oscillibacter ; NA ; ASV_3591	-0.897055	#N/A	0	1	0.919992	1	0	#N/A	0.865345	#N/A	0	#N/A
Firmicutes ; Clostridia ; Oscillospirales ; Oscillospiraceae ; Oscillibacter ; NA ; ASV_4071	0.456767	#N/A	0	1	0	1	0.624055	#N/A	0	#N/A	0.569408	#N/A
Firmicutes ; Clostridia ; Oscillospirales ; Oscillospiraceae ; Oscillibacter ; NA ; ASV_4225	-0.771605	#N/A	0	1	0.794542	1	0	#N/A	0.739894	#N/A	0	#N/A
Firmicutes ; Clostridia ; Oscillospirales ; Oscillospiraceae ; Oscillibacter ; NA ; ASV_43	1.12521	0.0925648	0.0328647	1	-1.07805	1	0.0471589	1	-1.04519	0.26545	0.0800236	1
Firmicutes ; Clostridia ; Oscillospirales ; Oscillospiraceae ; Oscillibacter ; NA ; ASV_4368	-0.771605	#N/A	0	1	0.794542	1	0	#N/A	0.739894	#N/A	0	#N/A
Firmicutes ; Clostridia ; Oscillospirales ; Oscillospiraceae ; Oscillibacter ; NA ; ASV_5090	0.336543	#N/A	0	1	0	#N/A	0.503832	#N/A	0	#N/A	0.449184	#N/A
Firmicutes ; Clostridia ; Oscillospirales ; Oscillospiraceae ; Oscillibacter ; NA ; ASV_51	0.361618	0.762827	-0.0125291	1	-0.87983	1	-0.518212	1	-0.892359	0.520059	-0.530741	0.929624
Firmicutes ; Clostridia ; Oscillospirales ; Oscillospiraceae ; Oscillibacter ; NA ; ASV_519	2.52517	#N/A	-0.0546476	1	0.167288	1	2.69246	1	0	#N/A	2.63781	#N/A
Firmicutes ; Clostridia ; Oscillospirales ; Oscillospiraceae ; Oscillibacter ; NA ; ASV_5218	-0.646154	#N/A	0	1	0.669091	1	0	#N/A	0.614444	#N/A	0	#N/A
Firmicutes ; Clostridia ; Oscillospirales ; Oscillospiraceae ; Oscillibacter ; NA ; ASV_5403	-0.646154	#N/A	0	1	0.669091	1	0	#N/A	0.614444	#N/A	0	#N/A
Firmicutes ; Clostridia ; Oscillospirales ; Oscillospiraceae ; Oscillibacter ; NA ; ASV_5434	-0.646154	#N/A	0	1	0.669091	1	0	#N/A	0.614444	#N/A	0	#N/A
Firmicutes ; Clostridia ; Oscillospirales ; Oscillospiraceae ; Oscillibacter ; NA ; ASV_578	4.12724	#N/A	-0.731359	1	-3.77709	1	0.350147	1	-4.50845	0.408797	-0.381213	1
Firmicutes ; Clostridia ; Oscillospirales ; Oscillospiraceae ; Oscillibacter ; NA ; ASV_5804	0	#N/A	-0.535542	1	0	1	0	#N/A	-0.368254	#N/A	-0.512605	#N/A
Firmicutes ; Clostridia ; Oscillospirales ; Oscillospiraceae ; Oscillibacter ; NA ; ASV_6074	0	#N/A	0.469964	1	-0.357323	1	-0.501675	#N/A	0	#N/A	0	#N/A
Firmicutes ; Clostridia ; Oscillospirales ; Oscillospiraceae ; Oscillibacter ; NA ; ASV_641	-1.02163	#N/A	-0.944687	1	-0.253867	1	-1.2755	1	-1.19855	0.905755	-2.22019	0.935485
Firmicutes ; Clostridia ; Oscillospirales ; Oscillospiraceae ; Oscillibacter ; NA ; ASV_6741	0.216319	#N/A	0	1	0	#N/A	0.383608	#N/A	0	#N/A	0.32896	#N/A
Firmicutes ; Clostridia ; Oscillospirales ; Oscillospiraceae ; Oscillibacter ; NA ; ASV_6761	0.216319	#N/A	0	1	0	#N/A	0.383608	#N/A	0	#N/A	0.32896	#N/A
Firmicutes ; Clostridia ; Oscillospirales ; Oscillospiraceae ; Oscillibacter ; NA ; ASV_713	0	#N/A	0	#N/A	0	#N/A	0	#N/A	0	#N/A	0	#N/A
Firmicutes ; Clostridia ; Oscillospirales ; Oscillospiraceae ; Oscillibacter ; NA ; ASV_7992	0	#N/A	-0.415318	1	0	#N/A	0	#N/A	-0.24803	#N/A	-0.392381	#N/A
Firmicutes ; Clostridia ; Oscillospirales ; Oscillospiraceae ; Oscillibacter ; NA ; ASV_8164	0	#N/A	-0.415318	1	0	#N/A	0	#N/A	-0.24803	#N/A	-0.392381	#N/A
Firmicutes ; Clostridia ; Oscillospirales ; Oscillospiraceae ; Oscillibacter ; NA ; ASV_842	-4.50893	#N/A	-0.0546476	1	4.53187	1	0	1	4.47722	#N/A	-0.0317105	1
Firmicutes ; Clostridia ; Oscillospirales ; Oscillospiraceae ; Oscillibacter ; NA ; ASV_881	-0.0554901	#N/A	1.10111	1	-0.235764	1	-0.291254	1	0.865345	#N/A	0.809855	#N/A
Firmicutes ; Clostridia ; Oscillospirales ; Oscillospiraceae ; Oscillibacter ; NA ; ASV_947	0	#N/A	1.08779	1	-2.78902	1	-2.93337	1	-1.70122	#N/A	-1.84557	#N/A
Firmicutes ; Clostridia ; Oscillospirales ; Oscillospiraceae ; Oscillibacter ; NA ; ASV_9809	0.0960959	#N/A	0	1	0	#N/A	0.263384	#N/A	0	#N/A	0.208737	#N/A
Firmicutes ; Clostridia ; Oscillospirales ; Oscillospiraceae ; Oscillospira ; NA ; ASV_2601	0	#N/A	1.13657	1	-1.02392	1	-1.16828	1	0	#N/A	0	#N/A
Firmicutes ; Clostridia ; Oscillospirales ; Oscillospiraceae ; Oscillospira ; NA ; ASV_392	-0.83392	0.830068	-0.104739	1	0.244055	1	-0.589865	1	0.139316	1	-0.694604	1
Firmicutes ; Clostridia ; Oscillospirales ; Oscillospiraceae ; Oscillospira ; NA ; ASV_861	-2.95871	#N/A	3.4157	1	-0.488701	1	-3.44741	1	2.927	#N/A	0	1
Firmicutes ; Clostridia ; Oscillospirales ; Oscillospiraceae ; Papillibacter ; NA ; ASV_4495	0	#N/A	-0.655766	1	0	1	0	#N/A	-0.488477	#N/A	-0.632828	#N/A
Firmicutes ; Clostridia ; Oscillospirales ; Oscillospiraceae ; Papillibacter ; NA ; ASV_5489	-0.646154	#N/A	0	1	0.669091	1	0	#N/A	0.614444	#N/A	0	#N/A
Firmicutes ; Clostridia ; Oscillospirales ; Oscillospiraceae ; Papillibacter ; NA ; ASV_757	1.72139	#N/A	-0.555577	1	-1.15886	1	0.562533	1	-1.71444	#N/A	0.00695616	1
Firmicutes ; Clostridia ; Oscillospirales ; Oscillospiraceae ; Papillibacter ; NA ; ASV_8213	0	#N/A	-0.415318	1	0	1	0	#N/A	-0.24803	#N/A	-0.392381	#N/A
Firmicutes ; Clostridia ; Oscillospirales ; Oscillospiraceae ; Pseudoflavonifractor ; capillosus ; ASV_482	-2.52445	#N/A	-5.49916	1	4.22384	1	1.69939	1	-1.27532	0.936541	-3.79977	0.911499
Firmicutes ; Clostridia ; Oscillospirales ; Oscillospiraceae ; Pseudoflavonifractor ; NA ; ASV_341	-0.404699	0.949275	-1.15932	1	-0.570086	1	-0.974785	1	-1.72941	0.768027	-2.13411	0.929624
Firmicutes ; Clostridia ; Oscillospirales ; Oscillospiraceae ; Pseudoflavonifractor ; NA ; ASV_391	-1.94926	0.689621	-0.191626	1	0.0984644	1	-1.85079	1	-0.0931617	1	-2.04242	0.935485
Firmicutes ; Clostridia ; Oscillospirales ; Oscillospiraceae ; Pseudoflavonifractor ; NA ; ASV_652	-4.07145	#N/A	2.52902	1	1.51072	1	-2.56073	1	4.03974	#N/A	-0.0317105	1
Firmicutes ; Clostridia ; Oscillospirales ; Oscillospiraceae ; Pseudoflavonifractor ; NA ; ASV_7612	-0.520703	#N/A	0	1	0.54364	1	0	#N/A	0.488993	#N/A	0	#N/A
Firmicutes ; Clostridia ; Oscillospirales ; Oscillospiraceae ; Pseudoflavonifractor ; NA ; ASV_792	0	#N/A	0	#N/A	0	#N/A	0	#N/A	0	#N/A	0	#N/A
Firmicutes ; Clostridia ; Oscillospirales ; Oscillospiraceae ; Pseudoflavonifractor ; NA ; ASV_998	-1.15743	#N/A	0	1	1.18037	1	0.0229371	1	1.12572	#N/A	-0.0317105	#N/A
Firmicutes ; Clostridia ; Oscillospirales ; Oscillospiraceae ; UCG-005 ; NA ; ASV_31	-1.56796	0.430934	0.041055	1	1.51438	1	-0.0535845	1	1.55543	0.634904	-0.0125295	1
Firmicutes ; Clostridia ; Oscillospirales ; Oscillospiraceae ; UCG-005 ; NA ; ASV_384	0.0725642	#N/A	0	1	1.18037	1	1.25293	1	1.12572	#N/A	1.19828	#N/A
Firmicutes ; Clostridia ; Oscillospirales ; Oscillospiraceae ; unclassified_Oscillospiraceae ; NA ; ASV_1013	-1.28972	#N/A	1.90602	1	-0.64801	1	-1.93773	1	1.25801	#N/A	0	#N/A
Firmicutes ; Clostridia ; Oscillospirales ; Oscillospiraceae ; unclassified_Oscillospiraceae ; NA ; ASV_10142	-0.395253	#N/A	0	1	0.41819	#N/A	0	#N/A	0.363542	#N/A	0	#N/A
Firmicutes ; Clostridia ; Oscillospirales ; Oscillospiraceae ; unclassified_Oscillospiraceae ; NA ; ASV_10194	-0.395253	#N/A	0	1	0.41819	#N/A	0	#N/A	0.363542	#N/A	0	#N/A
Firmicutes ; Clostridia ; Oscillospirales ; Oscillospiraceae ; unclassified_Oscillospiraceae ; NA ; ASV_10249	0.0960959	#N/A	0	1	0	#N/A	0.263384	#N/A	0	#N/A	0.208737	#N/A
Firmicutes ; Clostridia ; Oscillospirales ; Oscillospiraceae ; unclassified_Oscillospiraceae ; NA ; ASV_10480	0	#N/A	-0.295095	1	0	#N/A	0	#N/A	-0.127806	#N/A	-0.272158	#N/A
Firmicutes ; Clostridia ; Oscillospirales ; Oscillospiraceae ; unclassified_Oscillospiraceae ; NA ; ASV_10488	0	#N/A	-0.295095	1	0	#N/A	0	#N/A	-0.127806	#N/A	-0.272158	#N/A
Firmicutes ; Clostridia ; Oscillospirales ; Oscillospiraceae ; unclassified_Oscillospiraceae ; NA ; ASV_105	2.60445	0.0925648	-1.26243	1	-0.353683	1	2.25077	0.868314	-1.61611	0.573745	0.98834	0.9314
Firmicutes ; Clostridia ; Oscillospirales ; Oscillospiraceae ; unclassified_Oscillospiraceae ; NA ; ASV_10693	0	#N/A	0.207658	1	-0.0950174	#N/A	-0.239369	#N/A	0	#N/A	0	#N/A
Firmicutes ; Clostridia ; Oscillospirales ; Oscillospiraceae ; unclassified_Oscillospiraceae ; NA ; ASV_10756	0	#N/A	0.207658	1	-0.0950174	#N/A	-0.239369	#N/A	0	#N/A	0	#N/A
Firmicutes ; Clostridia ; Oscillospirales ; Oscillospiraceae ; unclassified_Oscillospiraceae ; NA ; ASV_1093	1.26075	#N/A	0	1	0	1	1.42804	1	0	#N/A	1.37339	#N/A
Firmicutes ; Clostridia ; Oscillospirales ; Oscillospiraceae ; unclassified_Oscillospiraceae ; NA ; ASV_10998	0	#N/A	0.207658	1	-0.0950174	#N/A	-0.239369	#N/A	0	#N/A	0	#N/A
Firmicutes ; Clostridia ; Oscillospirales ; Oscillospiraceae ; unclassified_Oscillospiraceae ; NA ; ASV_1102	0	#N/A	0	#N/A	0	#N/A	0	#N/A	0	#N/A	0	#N/A
Firmicutes ; Clostridia ; Oscillospirales ; Oscillospiraceae ; unclassified_Oscillospiraceae ; NA ; ASV_1112	0	#N/A	0	#N/A	0	#N/A	0	#N/A	0	#N/A	0	#N/A
Firmicutes ; Clostridia ; Oscillospirales ; Oscillospiraceae ; unclassified_Oscillospiraceae ; NA ; ASV_11275	-0.0241277	#N/A	0	1	0	#N/A	0.143161	#N/A	0	#N/A	0.0885131	#N/A
Firmicutes ; Clostridia ; Oscillospirales ; Oscillospiraceae ; unclassified_Oscillospiraceae ; NA ; ASV_11281	-0.269802	#N/A	0	1	0.292739	#N/A	0	#N/A	0.238092	#N/A	0	#N/A
Firmicutes ; Clostridia ; Oscillospirales ; Oscillospiraceae ; unclassified_Oscillospiraceae ; NA ; ASV_11290	-0.269802	#N/A	0	1	0.292739	#N/A	0	#N/A	0.238092	#N/A	0	#N/A
Firmicutes ; Clostridia ; Oscillospirales ; Oscillospiraceae ; unclassified_Oscillospiraceae ; NA ; ASV_11330	-0.0241277	#N/A	0	1	0	#N/A	0.143161	#N/A	0	#N/A	0.0885131	#N/A
Firmicutes ; Clostridia ; Oscillospirales ; Oscillospiraceae ; unclassified_Oscillospiraceae ; NA ; ASV_1134	-2.01073	#N/A	0.81407	1	0.323383	1	-1.68735	1	1.13745	#N/A	-0.873276	#N/A
Firmicutes ; Clostridia ; Oscillospirales ; Oscillospiraceae ; unclassified_Oscillospiraceae ; NA ; ASV_11370	0	#N/A	-0.174871	1	0	#N/A	0	#N/A	-0.00758273	#N/A	-0.151934	#N/A
Firmicutes ; Clostridia ; Oscillospirales ; Oscillospiraceae ; unclassified_Oscillospiraceae ; NA ; ASV_11408	0	#N/A	0.0765053	1	0.0361356	#N/A	-0.108216	#N/A	0	#N/A	0	#N/A
Firmicutes ; Clostridia ; Oscillospirales ; Oscillospiraceae ; unclassified_Oscillospiraceae ; NA ; ASV_11412	0	#N/A	0.0765053	1	0.0361356	#N/A	-0.108216	#N/A	0	#N/A	0	#N/A
Firmicutes ; Clostridia ; Oscillospirales ; Oscillospiraceae ; unclassified_Oscillospiraceae ; NA ; ASV_116	-0.240657	0.931066	-0.347714	1	0.839747	1	0.59909	1	0.492033	0.905755	0.251376	1
Firmicutes ; Clostridia ; Oscillospirales ; Oscillospiraceae ; unclassified_Oscillospiraceae ; NA ; ASV_1234	0.57699	#N/A	0	1	0	1	0.744279	#N/A	0	#N/A	0.689631	#N/A
Firmicutes ; Clostridia ; Oscillospirales ; Oscillospiraceae ; unclassified_Oscillospiraceae ; NA ; ASV_1259	0	#N/A	0	#N/A	0	#N/A	0	#N/A	0	#N/A	0	#N/A
Firmicutes ; Clostridia ; Oscillospirales ; Oscillospiraceae ; unclassified_Oscillospiraceae ; NA ; ASV_1391	0	#N/A	0	#N/A	0	#N/A	0	#N/A	0	#N/A	0	#N/A
Firmicutes ; Clostridia ; Oscillospirales ; Oscillospiraceae ; unclassified_Oscillospiraceae ; NA ; ASV_146	-2.72706	0.275252	1.34813	1	-2.6377	1	-5.36475	0.0357909	-1.28957	0.76401	-4.01662	0.160878
Firmicutes ; Clostridia ; Oscillospirales ; Oscillospiraceae ; unclassified_Oscillospiraceae ; NA ; ASV_148	-0.31308	0.822788	-0.465828	1	-0.245859	1	-0.558939	1	-0.711687	0.669799	-1.02477	0.616202
Firmicutes ; Clostridia ; Oscillospirales ; Oscillospiraceae ; unclassified_Oscillospiraceae ; NA ; ASV_1495	0	#N/A	0	#N/A	0	#N/A	0	#N/A	0	#N/A	0	#N/A
Firmicutes ; Clostridia ; Oscillospirales ; Oscillospiraceae ; unclassified_Oscillospiraceae ; NA ; ASV_1511	0	#N/A	0	#N/A	0	#N/A	0	#N/A	0	#N/A	0	#N/A
Firmicutes ; Clostridia ; Oscillospirales ; Oscillospiraceae ; unclassified_Oscillospiraceae ; NA ; ASV_1736	0	#N/A	-1.36396	1	0	1	0	1	-1.19667	#N/A	-1.34102	#N/A
Firmicutes ; Clostridia ; Oscillospirales ; Oscillospiraceae ; unclassified_Oscillospiraceae ; NA ; ASV_174	-7.28854	0.00181619	0.449779	1	3.29156	1	-3.99698	0.836308	3.74134	0.358206	-3.5472	0.488978
Firmicutes ; Clostridia ; Oscillospirales ; Oscillospiraceae ; unclassified_Oscillospiraceae ; NA ; ASV_180	3.09876	0.215531	-0.0585161	1	-1.61989	1	1.47887	1	-1.6784	0.703529	1.42036	0.935485
Firmicutes ; Clostridia ; Oscillospirales ; Oscillospiraceae ; unclassified_Oscillospiraceae ; NA ; ASV_1805	0	#N/A	0.73227	1	-0.619629	1	-0.76398	#N/A	0	#N/A	0	#N/A
Firmicutes ; Clostridia ; Oscillospirales ; Oscillospiraceae ; unclassified_Oscillospiraceae ; NA ; ASV_182	-1.11204	0.802605	-2.22454	1	0.97723	1	-0.134807	1	-1.24731	0.838802	-2.35934	0.865961
Firmicutes ; Clostridia ; Oscillospirales ; Oscillospiraceae ; unclassified_Oscillospiraceae ; NA ; ASV_194	0.358955	0.830068	-0.337543	1	0.00569653	1	0.364651	1	-0.331846	0.911218	0.0271081	1
Firmicutes ; Clostridia ; Oscillospirales ; Oscillospiraceae ; unclassified_Oscillospiraceae ; NA ; ASV_2008	1.26075	#N/A	0	1	0	1	1.42804	1	0	#N/A	1.37339	#N/A
Firmicutes ; Clostridia ; Oscillospirales ; Oscillospiraceae ; unclassified_Oscillospiraceae ; NA ; ASV_2013	1.26075	#N/A	0	1	0	1	1.42804	1	0	#N/A	1.37339	#N/A
Firmicutes ; Clostridia ; Oscillospirales ; Oscillospiraceae ; unclassified_Oscillospiraceae ; NA ; ASV_203	-1.99598	0.822788	-4.73964	1	5.72121	1	3.72523	1	0.981569	0.979817	-1.01441	1
Firmicutes ; Clostridia ; Oscillospirales ; Oscillospiraceae ; unclassified_Oscillospiraceae ; NA ; ASV_2040	-1.65421	#N/A	0	1	1.67715	1	0	1	1.6225	#N/A	0	#N/A
Firmicutes ; Clostridia ; Oscillospirales ; Oscillospiraceae ; unclassified_Oscillospiraceae ; NA ; ASV_2104	0	#N/A	-1.47795	1	0	1	0	1	-1.31066	#N/A	-1.45501	#N/A
Firmicutes ; Clostridia ; Oscillospirales ; Oscillospiraceae ; unclassified_Oscillospiraceae ; NA ; ASV_2128	0	#N/A	1.65832	1	-1.54568	1	-1.69003	1	0	#N/A	0	#N/A
Firmicutes ; Clostridia ; Oscillospirales ; Oscillospiraceae ; unclassified_Oscillospiraceae ; NA ; ASV_2141	0	#N/A	1.24547	1	-1.13283	1	-1.27718	1	0	#N/A	0	#N/A
Firmicutes ; Clostridia ; Oscillospirales ; Oscillospiraceae ; unclassified_Oscillospiraceae ; NA ; ASV_2206	1.08564	#N/A	0	1	0	1	1.25293	1	0	#N/A	1.19828	#N/A
Firmicutes ; Clostridia ; Oscillospirales ; Oscillospiraceae ; unclassified_Oscillospiraceae ; NA ; ASV_227	-1.92441	0.536093	-3.70534	1	4.03969	1	2.11527	1	0.334341	0.998559	-1.59007	0.929624
Firmicutes ; Clostridia ; Oscillospirales ; Oscillospiraceae ; unclassified_Oscillospiraceae ; NA ; ASV_2308	0	#N/A	-1.30499	1	0	1	0	1	-1.1377	#N/A	-1.28205	#N/A
Firmicutes ; Clostridia ; Oscillospirales ; Oscillospiraceae ; unclassified_Oscillospiraceae ; NA ; ASV_2340	0	#N/A	1.17502	1	-1.06238	1	-1.20673	1	0	#N/A	0	#N/A
Firmicutes ; Clostridia ; Oscillospirales ; Oscillospiraceae ; unclassified_Oscillospiraceae ; NA ; ASV_2404	0.939673	#N/A	0	1	0	1	1.10696	1	0	#N/A	1.05231	#N/A
Firmicutes ; Clostridia ; Oscillospirales ; Oscillospiraceae ; unclassified_Oscillospiraceae ; NA ; ASV_2471	-1.30119	#N/A	0	1	1.32413	1	0	1	1.26948	#N/A	0	#N/A
Firmicutes ; Clostridia ; Oscillospirales ; Oscillospiraceae ; unclassified_Oscillospiraceae ; NA ; ASV_2537	0	#N/A	-1.15616	1	0	1	0	1	-0.988874	#N/A	-1.13323	#N/A
Firmicutes ; Clostridia ; Oscillospirales ; Oscillospiraceae ; unclassified_Oscillospiraceae ; NA ; ASV_2544	0	#N/A	-1.15112	1	0	1	0	1	-0.983832	#N/A	-1.12818	#N/A
Firmicutes ; Clostridia ; Oscillospirales ; Oscillospiraceae ; unclassified_Oscillospiraceae ; NA ; ASV_260	-6.75579	0.000885038	0.106386	1	0.138427	1	-6.61736	0.00610357	0.244813	1	-6.51097	0.00316237
Firmicutes ; Clostridia ; Oscillospirales ; Oscillospiraceae ; unclassified_Oscillospiraceae ; NA ; ASV_2602	0	#N/A	1.13657	1	-1.02392	1	-1.16828	1	0	#N/A	0	#N/A
Firmicutes ; Clostridia ; Oscillospirales ; Oscillospiraceae ; unclassified_Oscillospiraceae ; NA ; ASV_268	1.37928	0.639091	1.31801	1	-1.58498	1	-0.205702	1	-0.266974	1	1.1123	0.935485
Firmicutes ; Clostridia ; Oscillospirales ; Oscillospiraceae ; unclassified_Oscillospiraceae ; NA ; ASV_269	1.05245	0.6747	0.307169	1	-1.04374	1	0.00871701	1	-0.736569	0.846602	0.315886	1
Firmicutes ; Clostridia ; Oscillospirales ; Oscillospiraceae ; unclassified_Oscillospiraceae ; NA ; ASV_2708	-1.15743	#N/A	0	1	1.18037	1	0	1	1.12572	#N/A	0	#N/A
Firmicutes ; Clostridia ; Oscillospirales ; Oscillospiraceae ; unclassified_Oscillospiraceae ; NA ; ASV_2715	-0.646154	#N/A	-0.174871	1	0.669091	1	0	#N/A	0.49422	#N/A	-0.151934	#N/A
Firmicutes ; Clostridia ; Oscillospirales ; Oscillospiraceae ; unclassified_Oscillospiraceae ; NA ; ASV_2774	0.817437	#N/A	0	1	0	1	0.984726	1	0	#N/A	0.930078	#N/A
Firmicutes ; Clostridia ; Oscillospirales ; Oscillospiraceae ; unclassified_Oscillospiraceae ; NA ; ASV_278	1.98099	0.400055	1.42428	1	-2.23424	1	-0.253249	1	-0.809966	0.86064	1.17103	0.935485
[truncated: 4,124 more rows]

## Sheet: Supplementary Table 5
Supplementary Table 5. Differentially abundant level-1-pathways from the KEGG database for the 2 comparisons ND3 vs TEM and RIR vs LEG
	ND3 - TEM							RIR - LEG
	baseMean	log2FoldChange	lfcSE	stat	pvalue	padj		baseMean	log2FoldChange	lfcSE	stat	pvalue	padj
Glycolysis / Gluconeogenesis	11611	0.0170591	0.00603517	2.82662	0.00470424	0.00991251		11611	0.0227214	0.0060413	3.76101	0.00016923	0.000768046
Citrate cycle (TCA cycle)	8209.81	-0.0701404	0.0171773	-4.08333	4.43953e-05	0.000180643		8209.81	-0.0705721	0.0170346	-4.14286	3.42999e-05	0.000202369
Pentose phosphate pathway	18294.9	0.0152822	0.009944	1.53683	0.124336	0.163018		18294.9	0.0572856	0.00986556	5.80663	6.37444e-09	1.25364e-07
Pentose and glucuronate interconversions	6380.19	-0.0377139	0.0164548	-2.29196	0.0219077	0.0354125		6380.19	0.00485059	0.0163287	0.297059	0.766422	0.878157
Fructose and mannose metabolism	8611.81	-0.0609224	0.0179742	-3.38944	0.00070036	0.00168658		8611.81	0.0826137	0.0178065	4.63954	3.49194e-06	2.9432e-05
Galactose metabolism	10426	0.0200535	0.0144582	1.38699	0.165443	0.203357		10426	0.0366468	0.0143353	2.5564	0.0105761	0.028363
Ascorbate and aldarate metabolism	2258.19	0.157956	0.0414563	3.81017	0.000138869	0.000399672		2258.19	0.168275	0.0410477	4.09951	4.14035e-05	0.000232648
Fatty acid biosynthesis	21232.2	0.0257693	0.0104609	2.46341	0.0137624	0.0242382		21232.2	-0.0298738	0.0103719	-2.88025	0.00397359	0.0130245
Fatty acid metabolism	3256.87	-0.0340009	0.0256534	-1.32539	0.18504	0.222804		3256.87	-0.11877	0.0254403	-4.66858	3.03292e-06	2.77899e-05
Synthesis and degradation of ketone bodies	3206.2	-0.287523	0.110532	-2.60125	0.00928844	0.0171256		3206.2	0.18554	0.109723	1.69099	0.0908397	0.194892
Steroid biosynthesis	10.0814	0.91001	0.492498	1.84774	0.0646396	0.0876722		10.0814	-0.683374	0.488049	-1.40022	0.161448	0.28865
Primary bile acid biosynthesis	1586.95	0.239996	0.0907021	2.64598	0.00814536	0.0157566		1586.95	-0.105852	0.0898537	-1.17805	0.238777	0.361227
Secondary bile acid biosynthesis	14282.4	0.224472	0.0851692	2.6356	0.00839892	0.015985		14282.4	-0.105694	0.0847329	-1.24738	0.212258	0.347867
Ubiquinone and other terpenoid-quinone biosynthesis	684.919	-0.828901	0.176716	-4.69059	2.7242e-06	2.47274e-05		684.919	-0.162414	0.175052	-0.927806	0.353508	0.508707
Steroid hormone biosynthesis	48.2274	-2.54189	0.470618	-5.40117	6.62067e-08	1.66489e-06		48.2274	-0.355395	0.463434	-0.766872	0.443158	0.605797
Oxidative phosphorylation	5089.93	0.115285	0.0248731	4.63493	3.57057e-06	3.00948e-05		5089.93	0.011677	0.0246496	0.47372	0.635699	0.789605
Photosynthesis	3375.92	-1.08272	1.67929	-0.644749	0.51909	0.567154		3375.92	-2.06366	1.67918	-1.22897	0.219083	0.354134
Purine metabolism	8817.31	0.025709	0.0059401	4.32804	1.50443e-05	7.71838e-05		8817.31	0.019046	0.00597421	3.18803	0.00143247	0.0049715
Pyrimidine metabolism	12999.3	0.0553045	0.0121286	4.55983	5.11953e-06	3.77565e-05		12999.3	-0.00205421	0.0120332	-0.170711	0.864451	0.962313
Alanine, aspartate and glutamate metabolism	18618.2	0.0443719	0.00994384	4.46225	8.11027e-06	5.62948e-05		18618.2	0.0223916	0.00986673	2.2694	0.0232439	0.0571412
Glycine, serine and threonine metabolism	11171.7	0.01695	0.00880378	1.92531	0.0541906	0.0769524		11171.7	0.0435457	0.00876782	4.96653	6.81602e-07	8.27525e-06
Cysteine and methionine metabolism	15580.1	0.0382171	0.00864536	4.42053	9.84585e-06	6.11479e-05		15580.1	-0.00540988	0.00859505	-0.629418	0.529076	0.686054
Valine, leucine and isoleucine degradation	3048.83	0.00399818	0.0301639	0.132549	0.89455	0.909974		3048.83	0.0486768	0.0298979	1.6281	0.103504	0.207299
Geraniol degradation	422.984	-0.535004	0.21792	-2.45505	0.0140865	0.0244443		422.984	-0.260534	0.215953	-1.20644	0.227648	0.356484
Valine, leucine and isoleucine biosynthesis	24696.4	0.00531557	0.00531696	0.999737	0.317438	0.367232		24696.4	0.0177002	0.00530358	3.3374	0.000845657	0.00332625
Lysine biosynthesis	18430.1	0.0138802	0.0056775	2.44477	0.0144945	0.0247876		18430.1	0.0152021	0.00567169	2.68034	0.00735471	0.0211672
Lysine degradation	1748.24	0.0699576	0.0228231	3.06521	0.00217518	0.00475318		1748.24	0.0172871	0.0227158	0.761016	0.446647	0.605797
Penicillin and cephalosporin biosynthesis	1814.3	0.353584	0.147841	2.39165	0.0167728	0.0282742		1814.3	-0.238734	0.146695	-1.62741	0.103649	0.207299
beta-Lactam resistance	1887.82	-0.258841	0.109947	-2.35422	0.0185614	0.030529		1887.82	0.710606	0.108961	6.52162	6.95507e-11	2.05175e-09
Arginine and proline metabolism	7034.7	-0.0444725	0.0109663	-4.05538	5.0053e-05	0.000190524		7034.7	0.0257399	0.0109182	2.35752	0.0183972	0.0461888
Histidine metabolism	15509.6	0.0880446	0.0200928	4.3819	1.17649e-05	6.61077e-05		15509.6	0.00875968	0.0199016	0.440149	0.659829	0.802679
Tyrosine metabolism	2372.82	0.0264853	0.018522	1.42994	0.152734	0.19173		2372.82	0.0300789	0.0184438	1.63084	0.102924	0.207299
Phenylalanine metabolism	2400.88	-0.164105	0.0385881	-4.25275	2.11158e-05	9.96665e-05		2400.88	-0.109101	0.038216	-2.85486	0.00430562	0.0137314
Chlorocyclohexane and chlorobenzene degradation	1472.85	0.323561	0.0817333	3.95875	7.53443e-05	0.000261489		1472.85	-0.00684917	0.0809663	-0.0845928	0.932585	0.974176
Benzoate degradation	1710.26	-0.0601461	0.0292343	-2.05738	0.0396498	0.0615615		1710.26	0.0644691	0.0290319	2.22063	0.0263762	0.0635182
Fluorobenzoate degradation	0	0	0	0	1	#N/A		0	0	0	0	1	#N/A
Tryptophan metabolism	1644.64	0.263273	0.375678	0.700794	0.483432	0.53313		1644.64	-0.0913485	0.374428	-0.243968	0.807255	0.915924
Phenylalanine, tyrosine and tryptophan biosynthesis	11148.9	-0.0949541	0.022487	-4.22262	2.41476e-05	0.000107755		11148.9	0.00766255	0.0222687	0.344094	0.730775	0.862315
Taurine and hypotaurine metabolism	4529.36	-0.141247	0.0357482	-3.95116	7.77741e-05	0.000261852		4529.36	0.0452759	0.0353912	1.2793	0.200792	0.338477
Phosphonate and phosphinate metabolism	1639.43	0.087844	0.0219672	3.99887	6.36466e-05	0.000227585		1639.43	0.0325206	0.0219339	1.48266	0.138164	0.262958
Selenocompound metabolism	9961.2	-0.024108	0.0124402	-1.9379	0.052635	0.0757431		9961.2	-0.0730899	0.0123513	-5.91757	3.26732e-09	7.71087e-08
D-Glutamine and D-glutamate metabolism	23335.9	0.0267277	0.00768179	3.47936	0.000502611	0.00126187		23335.9	-0.000395663	0.00763066	-0.0518517	0.958647	0.974176
D-Arginine and D-ornithine metabolism	685.642	-0.304414	0.153524	-1.98285	0.0473843	0.0707766		685.642	0.0215238	0.152128	0.141485	0.887487	0.969662
D-Alanine metabolism	20237.5	0.103888	0.0233713	4.44512	8.78436e-06	5.75863e-05		20237.5	-0.00687389	0.0231505	-0.296921	0.766526	0.878157
Glutathione metabolism	2773.1	0.0198373	0.01871	1.06025	0.289031	0.33768		2773.1	0.074002	0.0185638	3.98637	6.70922e-05	0.000344212
Starch and sucrose metabolism	12174.9	0.0442039	0.020482	2.15818	0.0309136	0.0486373		12174.9	-0.0647108	0.0202887	-3.18951	0.00142516	0.0049715
N-Glycan biosynthesis	204.86	-1.08094	0.17186	-6.28967	3.18139e-10	1.87702e-08		204.86	-0.87293	0.169922	-5.13724	2.78799e-07	4.11229e-06
Other glycan degradation	3167.56	-0.939805	0.185365	-5.07002	3.9777e-07	5.2152e-06		3167.56	0.101389	0.184544	0.549402	0.58273	0.735807
Amino sugar and nucleotide sugar metabolism	11463.7	0.0133328	0.0105508	1.26368	0.206346	0.245948		11463.7	-0.0143029	0.0104794	-1.36486	0.172298	0.300939
Streptomycin biosynthesis	18029.3	0.0520724	0.0236437	2.20238	0.0276384	0.0440721		18029.3	-0.0584231	0.0234196	-2.49463	0.012609	0.0323448
Glycosaminoglycan degradation	1231.27	-1.20354	0.234964	-5.12225	3.01918e-07	4.78165e-06		1231.27	0.620103	0.233555	2.65507	0.00792931	0.0222776
Lipopolysaccharide biosynthesis	499.248	-1.46179	0.275856	-5.29912	1.16364e-07	2.28848e-06		499.248	-0.0116926	0.273667	-0.0427256	0.96592	0.974176
Peptidoglycan biosynthesis	23783	0.0650506	0.0154505	4.21026	2.55078e-05	0.000107755		23783	-0.0309774	0.0153037	-2.02418	0.0429521	0.101367
Glycerolipid metabolism	6057.72	0.0762596	0.0208081	3.66491	0.000247428	0.000648812		6057.72	0.0142283	0.0206238	0.689896	0.490259	0.650007
Inositol phosphate metabolism	1407.83	-0.0923491	0.0366382	-2.52057	0.0117164	0.0212698		1407.83	0.0197798	0.0363317	0.544422	0.586151	0.735807
Glycerophospholipid metabolism	6301.51	0.0178463	0.0117904	1.51363	0.13012	0.168727		6301.51	-0.00758025	0.0117341	-0.646003	0.518277	0.679519
Linoleic acid metabolism	167.39	27.2438	4.1036	6.63898	3.15855e-11	3.72709e-09		167.39	1.48483	4.08157	0.36379	0.716015	0.853432
Sphingolipid metabolism	0	0	0	0	1	#N/A		0	0	0	0	1	#N/A
Pyruvate metabolism	13500.8	0.00540249	0.00545649	0.990104	0.322123	0.369034		13500.8	0.00445426	0.00546988	0.814325	0.415459	0.58362
Dioxin degradation	607.298	1.33406	2.65302	0.502848	0.615071	0.65386		607.298	2.03436	2.65198	0.76711	0.443016	0.605797
Xylene degradation	0	0	0	0	1	#N/A		0	0	0	0	1	#N/A
Toluene degradation	0	#N/A	#N/A	#N/A	#N/A	#N/A		0	#N/A	#N/A	#N/A	#N/A	#N/A
Polycyclic aromatic hydrocarbon degradation	0	#N/A	#N/A	#N/A	#N/A	#N/A		0	#N/A	#N/A	#N/A	#N/A	#N/A
Chloroalkane and chloroalkene degradation	0	#N/A	#N/A	#N/A	#N/A	#N/A		0	#N/A	#N/A	#N/A	#N/A	#N/A
Naphthalene degradation	0	0	0	0	1	#N/A		0	0	0	0	1	#N/A
Aminobenzoate degradation	558.586	-0.292139	0.116666	-2.50406	0.0122778	0.0219511		558.586	0.373568	0.115464	3.23536	0.00121489	0.00447992
Glyoxylate and dicarboxylate metabolism	7162.92	0.112579	0.0220363	5.10882	3.24179e-07	4.78165e-06		7162.92	0.0862456	0.0218342	3.95002	7.81446e-05	0.000384211
Nitrotoluene degradation	4372.92	-0.00704847	0.0385612	-0.182787	0.854965	0.88564		4372.92	-0.0681963	0.038184	-1.78599	0.0741004	0.16463
Propanoate metabolism	7476.73	0.0265147	0.013051	2.03162	0.0421918	0.0646575		7476.73	-0.00595745	0.0129656	-0.45948	0.64589	0.793906
Styrene degradation	0	#N/A	#N/A	#N/A	#N/A	#N/A		0	#N/A	#N/A	#N/A	#N/A	#N/A
Butanoate metabolism	6724.9	-0.0619917	0.0177095	-3.50047	0.00046444	0.00119139		6724.9	0.0124393	0.0175651	0.708182	0.478832	0.64207
C5-Branched dibasic acid metabolism	17378.4	0.00887522	0.0153331	0.578829	0.562705	0.609166		17378.4	0.0675222	0.0151884	4.44563	8.76346e-06	6.08287e-05
One carbon pool by folate	17281.7	-0.000473168	0.00457441	-0.103438	0.917615	0.925458		17281.7	0.00447518	0.00458998	0.974989	0.329566	0.480108
Methane metabolism	5354.96	-0.0163305	0.013886	-1.17604	0.239579	0.282703		5354.96	0.0743976	0.0138035	5.38976	7.05528e-08	1.18932e-06
Carbon fixation in photosynthetic organisms	14636.7	-0.00833628	0.0159763	-0.521792	0.601815	0.645584		14636.7	0.0785204	0.0158275	4.96101	7.01293e-07	8.27525e-06
Carbon fixation pathways in prokaryotes	10172.9	-0.0505942	0.0161629	-3.13026	0.0017465	0.00396321		10172.9	-0.0444381	0.0160238	-2.77326	0.00554982	0.0167918
Thiamine metabolism	13107.9	-0.1467	0.0360448	-4.06995	4.70227e-05	0.000184956		13107.9	-0.0315265	0.0357172	-0.882669	0.377415	0.536566
Riboflavin metabolism	8825.86	0.0661876	0.0203289	3.25583	0.0011306	0.00266821		8825.86	-0.0274221	0.0201442	-1.36129	0.173422	0.300939
Vitamin B6 metabolism	9609.75	-0.0442837	0.00803125	-5.51393	3.50908e-08	1.38024e-06		9609.75	-0.0327059	0.00801381	-4.08119	4.48056e-05	0.000240321
Nicotinate and nicotinamide metabolism	10764.2	0.00826893	0.00434868	1.90148	0.0572394	0.0794617		10764.2	-0.00811991	0.00439895	-1.84587	0.0649106	0.150185
Pantothenate and CoA biosynthesis	17481.3	-0.0256191	0.00687772	-3.72494	0.000195362	0.000548875		17481.3	0.0263589	0.00684357	3.85164	0.000117332	0.000553805
Biotin metabolism	7142.76	-0.0886109	0.0333431	-2.65755	0.00787117	0.01548		7142.76	0.0929437	0.0330143	2.81525	0.00487386	0.0151346
Lipoic acid metabolism	3113.7	-0.279859	0.118942	-2.3529	0.0186279	0.030529		3113.7	0.0671454	0.118108	0.568506	0.569691	0.730691
Folate biosynthesis	5793.29	-0.224651	0.0462323	-4.85919	1.1787e-06	1.26442e-05		5793.29	-0.0577078	0.0457792	-1.26057	0.207464	0.3448
Atrazine degradation	281.556	-1.1242	0.292604	-3.84207	0.000122001	0.000359902		281.556	-0.476086	0.290048	-1.64141	0.100713	0.207299
Porphyrin and chlorophyll metabolism	7577.66	-0.0260701	0.0134387	-1.93993	0.0523881	0.0757431		7577.66	0.0188999	0.0133448	1.41628	0.156695	0.285489
Terpenoid backbone biosynthesis	13280.2	-0.0334244	0.0090799	-3.68115	0.000232188	0.000622686		13280.2	0.0108426	0.00902505	1.20139	0.2296	0.356484
Carotenoid biosynthesis	1.05893	-1.15739	0.829535	-1.39523	0.162947	0.202398		1.05893	-2.87568	0.828534	-3.4708	0.000518901	0.00211139
Zeatin biosynthesis	5833.49	0.0273833	0.00797494	3.43367	0.00059546	0.00146384		5833.49	-0.000546124	0.00800854	-0.0681926	0.945632	0.974176
Nitrogen metabolism	6209.56	-0.0159104	0.0183122	-0.868838	0.384935	0.436754		6209.56	-0.0855927	0.0181588	-4.71357	2.43418e-06	2.61121e-05
Sulfur metabolism	8283.53	0.0245506	0.0182578	1.34466	0.178734	0.217428		8283.53	-0.0813881	0.0180986	-4.49694	6.89396e-06	5.08429e-05
Caprolactam degradation	1.93141	0.360746	2.0925	0.1724	0.863123	0.88564		1.93141	-0.0415169	2.09098	-0.0198552	0.984159	0.984159
Flavonoid biosynthesis	22.0817	-1.23018	0.333885	-3.68445	0.000229196	0.000622686		22.0817	-0.320698	0.327147	-0.980287	0.326944	0.480108
Isoflavonoid biosynthesis	0	#N/A	#N/A	#N/A	#N/A	#N/A		0	#N/A	#N/A	#N/A	#N/A	#N/A
Tropane, piperidine and pyridine alkaloid biosynthesis	2893.24	-0.116922	0.0302093	-3.87039	0.000108661	0.00032877		2893.24	0.0774327	0.0299379	2.58644	0.00969723	0.026611
Aminoacyl-tRNA biosynthesis	18026.6	0.0138785	0.00529539	2.62086	0.00877073	0.0164277		18026.6	-0.00626725	0.00529651	-1.18328	0.236699	0.361227
Metabolism of xenobiotics by cytochrome P450	0	#N/A	#N/A	#N/A	#N/A	#N/A		0	#N/A	#N/A	#N/A	#N/A	#N/A
Drug metabolism - other enzymes	0	0	0	0	1	#N/A		0	0	0	0	1	#N/A
Biosynthesis of unsaturated fatty acids	4586.45	0.0509025	0.0157403	3.2339	0.00122112	0.00282534		4586.45	0.0224416	0.0156403	1.43486	0.151326	0.283436
Biosynthesis of ansamycins	57259.4	-0.0300492	0.0205875	-1.45958	0.144404	0.183223		57259.4	0.0857184	0.0204116	4.19949	2.67519e-05	0.000166144
Biosynthesis of siderophore group nonribosomal peptides	37.9481	0.502489	0.336263	1.49433	0.135088	0.173265		37.9481	1.51297	0.330101	4.58335	4.57587e-06	3.59968e-05
Biosynthesis of vancomycin group antibiotics	22006.2	-0.0516838	0.0256463	-2.01525	0.0438781	0.0663797		22006.2	-0.185818	0.0254091	-7.31306	2.61134e-13	1.54069e-11
ABC transporters	8419.83	0.00206324	0.0117599	0.175446	0.860729	0.88564		8419.83	0.015134	0.011687	1.29495	0.195339	0.334058
Two-component system	3967.58	-0.17625	0.0373105	-4.72388	2.31382e-06	2.27526e-05		3967.58	-0.113223	0.0369464	-3.06453	0.00218012	0.00735012
Bacterial chemotaxis	13738.4	-0.442324	0.100808	-4.38778	1.14515e-05	6.61077e-05		13738.4	-0.255424	0.100419	-2.54359	0.0109721	0.0287712
Flagellar assembly	8366.98	-0.460797	0.114398	-4.02801	5.62505e-05	0.000207424		8366.98	-0.208337	0.113888	-1.82931	0.0673531	0.15284
Phosphotransferase system (PTS)	3552.73	0.135936	0.0496533	2.73771	0.00618689	0.0127976		3552.73	0.396086	0.0491656	8.05617	7.87232e-16	9.28934e-14
Ribosome biogenesis in eukaryotes	573.519	0.0348448	0.0181425	1.92062	0.0547797	0.0769524		573.519	0.00770717	0.0184233	0.418338	0.6757	0.813598
Ribosome	17080	0.0198379	0.00699677	2.8353	0.00457827	0.00982248		17080	-0.000354822	0.00696874	-0.0509163	0.959392	0.974176
RNA transport	625.923	0.10966	0.027799	3.94474	7.98872e-05	0.000261852		625.923	0.0979732	0.0277996	3.52427	0.000424654	0.00178961
mRNA surveillance pathway	0	#N/A	#N/A	#N/A	#N/A	#N/A		0	#N/A	#N/A	#N/A	#N/A	#N/A
RNA degradation	6098.64	0.0360508	0.00920877	3.91483	9.04663e-05	0.000288514		6098.64	-0.00166561	0.00921674	-0.180716	0.85659	0.962313
RNA polymerase	15164.6	0.0145726	0.00854475	1.70544	0.0881117	0.116822		15164.6	-0.0135181	0.00849952	-1.59046	0.111732	0.21974
DNA replication	12362.1	-0.00264753	0.00551169	-0.480348	0.63098	0.664782		12362.1	0.00598889	0.00552721	1.08353	0.278574	0.416098
Proteasome	7.35129	0.490292	0.598746	0.818864	0.412864	0.46398		7.35129	0.0940092	0.608855	0.154403	0.877292	0.967481
Protein export	14240.3	-0.0173592	0.00635345	-2.73225	0.00629033	0.0127976		14240.3	0.0112772	0.00634124	1.77839	0.0753391	0.16463
Bacterial secretion system	10048.8	0.12732	0.0295619	4.3069	1.6556e-05	8.14002e-05		10048.8	-0.00126323	0.0292794	-0.043144	0.965587	0.974176
Base excision repair	9412.41	0.000463594	0.00638608	0.0725944	0.942129	0.942129		9412.41	-0.00194222	0.00640275	-0.303342	0.761629	0.878157
Nucleotide excision repair	8302.46	-0.0130489	0.006602	-1.97651	0.0480966	0.0709424		8302.46	-0.0309243	0.00662666	-4.66664	3.06159e-06	2.77899e-05
Mismatch repair	18165.8	-0.00919568	0.0049466	-1.85899	0.0630285	0.0864809		18165.8	-0.017567	0.00495025	-3.54872	0.000387115	0.00169183
Homologous recombination	16591.7	0.0430316	0.010222	4.20972	2.55691e-05	0.000107755		16591.7	-0.00102692	0.0101452	-0.101222	0.919374	0.974176
Non-homologous end-joining	457.485	-1.1317	0.224727	-5.03591	4.75596e-07	5.61203e-06		457.485	-1.58635	0.222949	-7.11533	1.11644e-12	4.39135e-11
Cell cycle - Caulobacter	15828	0.0356135	0.00914496	3.89433	9.84698e-05	0.000305775		15828	0.0137674	0.00908373	1.51561	0.129618	0.250736
Sulfur relay system	12371.9	0.0636452	0.0138655	4.59018	4.42859e-06	3.48383e-05		12371.9	0.00104243	0.0137471	0.0758286	0.939555	0.974176
Protein processing in endoplasmic reticulum	614.164	0.0425637	0.0237423	1.79274	0.0730142	0.0979054		614.164	-0.0780749	0.0239306	-3.26256	0.00110411	0.00420273
Peroxisome	1223.45	-0.299738	0.0692153	-4.33051	1.48761e-05	7.71838e-05		1223.45	-0.302681	0.0685277	-4.41692	1.00119e-05	6.56339e-05
Apoptosis	13.1658	-2.86698	0.53193	-5.38977	7.0546e-08	1.66489e-06		13.1658	-0.625235	0.51419	-1.21596	0.223999	0.356484
Renin-angiotensin system	0	#N/A	#N/A	#N/A	#N/A	#N/A		0	#N/A	#N/A	#N/A	#N/A	#N/A
NOD-like receptor signaling pathway	0	0	0	0	1	#N/A		0	0	0	0	1	#N/A
Plant-pathogen interaction	2306.23	-0.0371081	0.0136809	-2.7124	0.00667971	0.0133594		2306.23	0.00128256	0.0137016	0.0936072	0.925421	0.974176
Insulin signaling pathway	1217.87	0.0159419	0.0218153	0.730768	0.464921	0.517553		1217.87	-0.0597849	0.0217722	-2.74593	0.00603404	0.0178004
Vasopressin-regulated water reabsorption	0	#N/A	#N/A	#N/A	#N/A	#N/A		0	#N/A	#N/A	#N/A	#N/A	#N/A
Protein digestion and absorption	23.7471	-1.2163	0.390428	-3.11531	0.00183754	0.00409112		23.7471	-0.548094	0.387525	-1.41434	0.157261	0.285489

## Sheet: Supplementary Table 6
Supplementary Table 6. Differentially abundant level-2-pathways from the KEGG database for the 2 comparisons ND3 vs TEM and RIR vs LEG
	ND3 - TEM							RIR - LEG
	baseMean	log2FoldChange	lfcSE	stat	pvalue	padj		baseMean	log2FoldChange	lfcSE	stat	pvalue	padj
Carbohydrate metabolism	143070	0.00115393	0.00564899	0.204272	0.838141	0.838141		143070	0.0280817	0.00559506	5.01902	5.19361e-07	1.19453e-05
Lipid metabolism	57541.5	0.0868077	0.0267582	3.24416	0.00117799	0.00208413		57541.5	-0.0311247	0.0265524	-1.1722	0.241117	0.369713
Metabolism of cofactors and vitamins	104604	-0.0702804	0.0160106	-4.38962	1.13549e-05	5.22324e-05		104604	0.0115066	0.0158744	0.724851	0.468543	0.538825
Energy metabolism	53091.1	-0.0660753	0.0289843	-2.27969	0.0226261	0.0306118		53091.1	-0.110104	0.0287709	-3.82691	0.000129762	0.000596904
Nucleotide metabolism	21816.8	0.0367776	0.00786545	4.67584	2.92755e-06	3.36669e-05		21816.8	0.0120474	0.00781256	1.54205	0.12306	0.235866
Amino acid metabolism	177659	0.0197188	0.00467724	4.21591	2.48771e-05	8.86449e-05		177659	0.0148249	0.00463371	3.19936	0.00137731	0.00527969
Metabolism of terpenoids and polyketides	98844	-0.0418141	0.0108491	-3.85415	0.000116134	0.000296786		98844	0.0147959	0.0107453	1.37697	0.16852	0.276855
Biosynthesis of other secondary metabolites	24644.2	0.0255734	0.0131648	1.94255	0.0520702	0.0630324		24644.2	0.0125389	0.0130394	0.961615	0.336243	0.429644
Xenobiotics biodegradation and metabolism	9210.03	-0.0406598	0.0775343	-0.524411	0.599993	0.657135		9210.03	0.0835929	0.0770054	1.08555	0.27768	0.395185
Metabolism of other amino acids	18901.1	-0.0430758	0.01199	-3.59265	0.000327327	0.000684412		18901.1	-0.00793176	0.0118811	-0.667594	0.504393	0.55243
Glycan biosynthesis and metabolism	28884	-0.124188	0.0321439	-3.86351	0.000111769	0.000296786		28884	0.0155034	0.0318771	0.486347	0.626721	0.626721
Translation	36311.7	0.0119622	0.00496003	2.41171	0.0158779	0.0228245		36311.7	0.00406923	0.00493759	0.824135	0.409863	0.49615
Membrane transport	22026.8	0.0744171	0.0177286	4.19757	2.69789e-05	8.86449e-05		22026.8	0.0752665	0.0175561	4.2872	1.80941e-05	0.000138721
Signal transduction	3967.84	-0.183637	0.0385105	-4.76849	1.85613e-06	3.36669e-05		3967.84	-0.10794	0.0381321	-2.83068	0.00464498	0.0152621
Cell motility	22111.9	-0.45498	0.101302	-4.4913	7.07881e-06	5.22324e-05		22111.9	-0.232415	0.101011	-2.30088	0.0213983	0.0492162
Folding, sorting and degradation	33328.4	0.0170699	0.00471686	3.61892	0.000295838	0.000680428		33328.4	0.00875587	0.00470047	1.86277	0.0624951	0.130672
Transcription	15164.7	0.0078762	0.00775508	1.01562	0.309811	0.356283		15164.7	-0.00813639	0.0077229	-1.05354	0.292093	0.395185
Replication and repair	65293.9	-0.00738832	0.00335936	-2.19933	0.0278547	0.0355921		65293.9	-0.0139458	0.00334734	-4.16625	3.09648e-05	0.000178048
Cell growth and death	15841.2	0.0274752	0.00781176	3.51716	0.000436183	0.000836017		15841.2	0.0186171	0.00777121	2.39565	0.0165908	0.0423987
Transport and catabolism	1223.75	-0.306514	0.0697157	-4.39663	1.09947e-05	5.22324e-05		1223.75	-0.29767	0.0690192	-4.31286	1.61157e-05	0.000138721
Endocrine system	1216.84	0.00928143	0.020908	0.443918	0.657102	0.68697		1216.84	-0.0545925	0.0208809	-2.61446	0.00893673	0.0256931
Immune system	0	0	0	0	1	#N/A		0	0	0	0	1	#N/A
Environmental adaptation	2306.45	-0.0439268	0.0137538	-3.1938	0.00140415	0.00229069		2306.45	0.00674859	0.0137721	0.490019	0.62412	0.626721
Excretory system	0	#N/A	#N/A	#N/A	#N/A	#N/A		0	#N/A	#N/A	#N/A	#N/A	#N/A
Digestive system	23.741	-1.21737	0.38332	-3.17586	0.00149393	0.00229069		23.741	-0.540315	0.380493	-1.42004	0.155596	0.275286
